# Supplementary material for: 2-[1-(2-Hy­droxy-6-meth­oxy­phen­yl)ethyl­idene]-N-methyl­hydrazinecarbothio­amide acetonitrile monosolvate
Source: Acta Crystallogr Sect E Struct Rep Online. 2012 Dec 5;69(Pt 1):o11. doi: 10.1107/S1600536812048799 (PMC3588304; doi:10.1107/S1600536812048799)
Supplement: Supplementary file 1 [file e-69-00o11-sup1.cif]

##############################################################################
#                                                                            #
# This CIF contains the data in a paper accepted for publication in          #
# Acta Crystallographica Section E. It conforms to the requirements of       #
# Notes for Authors for Acta Crystallographica Section E, and has been       #
# peer reviewed under the auspices of the IUCr Commission on Journals.       #
#                                                                            #
# Full details of the Crystallographic Information File format               #
# are given in the paper "The Crystallographic Information File (CIF):       #
# a New Standard Archive File for Crystallography" by S. R. Hall, F. H.      #
# Allen and I. D. Brown [Acta Cryst. (1991), A47, 655-685].                  #
#                                                                            #
# The current version of the core CIF dictionary is obtainable from          #
# ftp://ftp.iucr.org/pub/cif_core.dic.                                       #
#                                                                            #
# Software is freely available for graphical display of the structure(s)     #
# in this CIF. For information consult the CIF software page                 #
# http://www.iucr.org/resources/cif/software.                                #
#                                                                            #
# This file may be used for bona fide research purposes within the           #
# scientific community so long as proper attribution is given to the journal # 
# article from which it was obtained.                                        #
#                                                                            #
##############################################################################
data_global
_audit_creation_method     SHELXL-97
_journal_date_recd_electronic     2012-11-20
_journal_date_accepted     2012-11-27
_journal_name_full     'Acta Crystallographica, Section E'
_journal_year     2013
_journal_volume     69
_journal_issue      1
_journal_page_first     o11
_journal_page_last     o11
_journal_paper_category     QO
_journal_paper_doi     10.1107/S1600536812048799
_journal_coeditor_code     RK2388
_publ_contact_author_name     'Jasinski, Jerry P.'
_publ_contact_author_address
;
Department of Chemistry
Keene State College
229 Main Street
Keene, New Hampshire 03435, USA
;
_publ_contact_author_email     jjasinski@keene.edu
_publ_contact_author_fax     ?
_publ_contact_author_phone     '603 358-2563'
_publ_section_title
;\
2-[1-(2-Hydroxy-6-methoxyphenyl)ethylidene]-<i>N</i>-\
methylhydrazinecarbothioamide acetonitrile monosolvate
;
loop_
    _publ_author_name
    _publ_author_address
    'Anderson, Brian J.'
;
Department of Chemistry
Keene State College
229 Main Street
Keene, NH 03435--2001, USA
;
    'Keeler, Alexander M.'
;
Department of Chemistry
Keene State College
229 Main Street
Keene, NH 03435--2001, USA
;
    'O'Rourke, Kelly A.'
;
Department of Chemistry
Keene State College
229 Main Street
Keene, NH 03435--2001, USA
;
    'Krauss, Shannon T.'
;
Department of Chemistry
Keene State College
229 Main Street
Keene, NH 03435--2001, USA
;
    'Jasinski, Jerry P.'
;
Department of Chemistry
Keene State College
229 Main Street
Keene, NH 03435--2001, USA
;
data_I
_chemical_name_systematic
;
2-[1-(2-Hydroxy-6-methoxyphenyl)ethylidene]-<i>N</i>-
methylhydrazinecarbothioamide acetonitrile monosolvate
;
_chemical_name_common     ?
_chemical_formula_moiety     'C11 H15 N3 O2 S, C2 H3 N'
_chemical_formula_sum     'C13 H18 N4 O2 S'
_chemical_formula_iupac     'C11 H15 N3 O2 S, C2 H3 N'
_chemical_formula_weight     294.38
_chemical_melting_point_gt     415
_chemical_melting_point_lt     420
_symmetry_cell_setting     triclinic
_symmetry_space_group_name_H-M     'P -1'
_symmetry_space_group_name_Hall     '-P 1'
loop_
    _symmetry_equiv_pos_as_xyz
    'x, y, z'
    '-x, -y, -z'
_cell_length_a     7.6232(10)
_cell_length_b     9.4004(9)
_cell_length_c     11.8031(12)
_cell_angle_alpha     80.121(8)
_cell_angle_beta     71.555(10)
_cell_angle_gamma     74.732(10)
_cell_volume     770.44(16)
_cell_formula_units_Z     2
_cell_measurement_reflns_used     2112
_cell_measurement_theta_min     3.9633
_cell_measurement_theta_max     72.2920
_cell_measurement_temperature     173(2)
_exptl_crystal_description     'chunk'
_exptl_crystal_colour     'colourless'
_exptl_crystal_size_max     0.44
_exptl_crystal_size_mid     0.28
_exptl_crystal_size_min     0.12
_exptl_crystal_density_diffrn     1.269
_exptl_crystal_density_meas     ?
_exptl_crystal_density_method     'not measured'
_exptl_crystal_F_000     312
_exptl_absorpt_coefficient_mu     1.934
_exptl_absorpt_correction_type     multi-scan
_exptl_absorpt_process_details
;
(<i>CrysAlis PRO</i> and <i>CrysAlis RED</i>; Agilent, 2012)
;
_exptl_absorpt_correction_T_min     0.57507
_exptl_absorpt_correction_T_max     1.00000
_exptl_special_details     ?
_diffrn_ambient_temperature     173(2)
_diffrn_radiation_type     CuK\a
_diffrn_radiation_wavelength     1.54184
_diffrn_radiation_source     'Enhance (Cu) X--ray Source'
_diffrn_radiation_monochromator     'graphite'
_diffrn_measurement_device_type     'Agilent Xcalibur (Eos, Gemini CCD)'
_diffrn_measurement_method     '\w scans'
_diffrn_detector_area_resol_mean     16.0416
_diffrn_reflns_number     4716
_diffrn_reflns_av_R_equivalents     0.0195
_diffrn_reflns_av_sigmaI/netI     0.0317
_diffrn_reflns_theta_min     3.97
_diffrn_reflns_theta_max     72.44
_diffrn_reflns_theta_full     67.50
_diffrn_measured_fraction_theta_max     0.969
_diffrn_measured_fraction_theta_full     0.996
_diffrn_reflns_limit_h_min     -9
_diffrn_reflns_limit_h_max     9
_diffrn_reflns_limit_k_min     -7
_diffrn_reflns_limit_k_max     11
_diffrn_reflns_limit_l_min     -12
_diffrn_reflns_limit_l_max     14
_refine_special_details
;
 Refinement of <i>F</i>^2^ against ALL reflections. The weighted
 <i>R</i>--factor <i>wR</i> and goodness of fit <i>S</i> are based on
 <i>F</i>^2^, conventional <i>R</i>--factors <i>R</i> are based on <i>F</i>,
 with <i>F</i> set to zero for negative <i>F</i>^2^. The threshold expression
 of <i>F</i>^2^ > \s(<i>F</i>^2^) is used only for calculating
 <i>R</i>--factors(gt) <i>etc</i>. and is not relevant to the choice of
 reflections for refinement. <i>R</i>--factors based on <i>F</i>^2^ are
 statistically about twice as large as those based on <i>F</i>, and
 <i>R</i>--factors based on ALL data will be even larger.
;
_reflns_number_total     2968
_reflns_number_gt     2622
_reflns_threshold_expression     I>2\s(I)
_refine_ls_structure_factor_coef     Fsqd
_refine_ls_matrix_type     full
_refine_ls_R_factor_all     0.0674
_refine_ls_R_factor_gt     0.0627
_refine_ls_wR_factor_gt     0.1618
_refine_ls_wR_factor_ref     0.1702
_refine_ls_goodness_of_fit_ref     1.058
_refine_ls_restrained_S_all     1.058
_refine_ls_number_reflns     2968
_refine_ls_number_parameters     186
_refine_ls_number_restraints     0
_refine_ls_hydrogen_treatment     constr
_refine_ls_weighting_scheme     calc
_refine_ls_weighting_details
         'calc w=1/[\s^2^(Fo^2^)+(0.1150P)^2^+0.1027P] where P=(Fo^2^+2Fc^2^)/3'
_atom_sites_solution_hydrogens     geom
_atom_sites_solution_primary     direct
_atom_sites_solution_secondary     difmap
_refine_ls_shift/su_max     0.000
_refine_ls_shift/su_mean     0.000
_refine_diff_density_max     1.132
_refine_diff_density_min     -0.260
_refine_ls_extinction_method     'none'
_refine_ls_extinction_coef     ?
loop_
    _atom_type_symbol
    _atom_type_description
    _atom_type_scat_dispersion_real
    _atom_type_scat_dispersion_imag
    _atom_type_scat_source
    'C' 'C' 0.0181 0.0091
                         'International Tables Vol C Tables 4.2.6.8 and 6.1.1.4'
    'H' 'H' 0.0000 0.0000
                         'International Tables Vol C Tables 4.2.6.8 and 6.1.1.4'
    'N' 'N' 0.0311 0.0180
                         'International Tables Vol C Tables 4.2.6.8 and 6.1.1.4'
    'O' 'O' 0.0492 0.0322
                         'International Tables Vol C Tables 4.2.6.8 and 6.1.1.4'
    'S' 'S' 0.3331 0.5567
                         'International Tables Vol C Tables 4.2.6.8 and 6.1.1.4'
_computing_data_collection     '<i>CrysAlis PRO</i> (Agilent, 2012)'
_computing_cell_refinement     '<i>CrysAlis PRO</i> (Agilent, 2012)'
_computing_data_reduction     '<i>CrysAlis RED</i> (Agilent, 2012)'
_computing_structure_solution     '<i>SHELXS97</i> (Sheldrick, 2008)'
_computing_structure_refinement     '<i>SHELXL97</i> (Sheldrick, 2008)'
_computing_molecular_graphics     '<i>SHELXTL</i> (Sheldrick, 2008)'
_computing_publication_material     '<i>SHELXTL</i> (Sheldrick, 2008)'
loop_
    _atom_site_type_symbol
    _atom_site_label
    _atom_site_fract_x
    _atom_site_fract_y
    _atom_site_fract_z
    _atom_site_U_iso_or_equiv
    _atom_site_adp_type
    _atom_site_calc_flag
    _atom_site_refinement_flags
    _atom_site_occupancy
    _atom_site_symmetry_multiplicity
    _atom_site_disorder_assembly
    _atom_site_disorder_group
    S S1 0.25112(8) 1.21212(6) 0.65436(4) 0.0389(2) Uani d . 1 1 . .
    O O1 0.6434(2) 0.76106(19) 0.83823(13) 0.0433(4) Uani d . 1 1 . .
    O O2 0.0253(2) 0.7583(2) 1.08053(14) 0.0453(4) Uani d . 1 1 . .
    H H2 -0.0446 0.7645 1.1514 0.068 Uiso calc R 1 1 . .
    N N1 0.2464(3) 0.9666(2) 0.57065(15) 0.0378(4) Uani d . 1 1 . .
    H H1 0.2499 0.8710 0.5813 0.045 Uiso calc R 1 1 . .
    N N2 0.2694(3) 0.94030(19) 0.76141(15) 0.0362(4) Uani d . 1 1 . .
    H H2A 0.2792 0.9762 0.8227 0.043 Uiso calc R 1 1 . .
    N N3 0.2683(2) 0.79307(19) 0.76798(15) 0.0345(4) Uani d . 1 1 . .
    C C1 0.2309(3) 1.0463(3) 0.45605(19) 0.0430(5) Uani d . 1 1 . .
    H H1A 0.2248 0.9777 0.4042 0.064 Uiso calc R 1 1 . .
    H H1B 0.3419 1.0893 0.4176 0.064 Uiso calc R 1 1 . .
    H H1C 0.1155 1.1255 0.4691 0.064 Uiso calc R 1 1 . .
    C C2 0.2555(3) 1.0302(2) 0.66005(18) 0.0330(4) Uani d . 1 1 . .
    C C3 0.2951(3) 0.7115(2) 0.86217(18) 0.0342(5) Uani d . 1 1 . .
    C C4 0.3366(3) 0.7630(2) 0.96197(17) 0.0334(5) Uani d . 1 1 . .
    C C5 0.1988(3) 0.7793(2) 1.07313(18) 0.0360(5) Uani d . 1 1 . .
    C C6 0.2433(3) 0.8147(2) 1.16953(19) 0.0403(5) Uani d . 1 1 . .
    H H6 0.1500 0.8267 1.2449 0.048 Uiso calc R 1 1 . .
    C C7 0.4234(3) 0.8320(2) 1.15433(19) 0.0404(5) Uani d . 1 1 . .
    H H7 0.4531 0.8546 1.2206 0.049 Uiso calc R 1 1 . .
    C C8 0.5626(3) 0.8174(2) 1.0454(2) 0.0378(5) Uani d . 1 1 . .
    H H8 0.6857 0.8310 1.0363 0.045 Uiso calc R 1 1 . .
    C C9 0.5175(3) 0.7824(2) 0.94952(18) 0.0348(5) Uani d . 1 1 . .
    C C10 0.2904(4) 0.5518(2) 0.8712(2) 0.0459(6) Uani d . 1 1 . .
    H H10A 0.2653 0.5322 0.7996 0.069 Uiso calc R 1 1 . .
    H H10B 0.1898 0.5289 0.9426 0.069 Uiso calc R 1 1 . .
    H H10C 0.4129 0.4896 0.8774 0.069 Uiso calc R 1 1 . .
    C C11 0.8359(3) 0.7636(3) 0.8237(2) 0.0465(6) Uani d . 1 1 . .
    H H11A 0.9138 0.7373 0.7433 0.070 Uiso calc R 1 1 . .
    H H11B 0.8831 0.6921 0.8841 0.070 Uiso calc R 1 1 . .
    H H11C 0.8428 0.8632 0.8337 0.070 Uiso calc R 1 1 . .
    N N1A 0.2277(5) 0.6691(3) 0.5126(3) 0.0736(8) Uani d . 1 1 . .
    C C1A 0.2497(4) 0.5798(3) 0.4541(2) 0.0530(6) Uani d . 1 1 . .
    C C2A 0.2725(7) 0.4659(4) 0.3788(3) 0.0844(12) Uani d . 1 1 . .
    H H2AA 0.2316 0.5115 0.3076 0.127 Uiso calc R 1 1 . .
    H H2AB 0.1952 0.3951 0.4238 0.127 Uiso calc R 1 1 . .
    H H2AC 0.4062 0.4141 0.3541 0.127 Uiso calc R 1 1 . .
loop_
    _atom_site_aniso_label
    _atom_site_aniso_U_11
    _atom_site_aniso_U_22
    _atom_site_aniso_U_33
    _atom_site_aniso_U_12
    _atom_site_aniso_U_13
    _atom_site_aniso_U_23
    S1 0.0540(4) 0.0364(3) 0.0265(3) -0.0125(2) -0.0111(2) -0.0006(2)
    O1 0.0434(8) 0.0578(10) 0.0286(8) -0.0144(7) -0.0074(6) -0.0046(7)
    O2 0.0443(9) 0.0651(11) 0.0280(8) -0.0151(7) -0.0071(6) -0.0096(7)
    N1 0.0521(11) 0.0381(9) 0.0228(8) -0.0071(8) -0.0123(7) -0.0041(7)
    N2 0.0521(10) 0.0347(9) 0.0246(8) -0.0098(7) -0.0147(7) -0.0029(7)
    N3 0.0423(9) 0.0350(9) 0.0264(8) -0.0076(7) -0.0101(7) -0.0049(7)
    C1 0.0565(13) 0.0500(13) 0.0232(10) -0.0094(10) -0.0137(9) -0.0049(9)
    C2 0.0343(10) 0.0386(10) 0.0235(9) -0.0062(8) -0.0066(7) -0.0026(8)
    C3 0.0382(10) 0.0375(11) 0.0265(10) -0.0088(8) -0.0083(8) -0.0035(8)
    C4 0.0463(11) 0.0300(10) 0.0238(9) -0.0075(8) -0.0123(8) 0.0004(7)
    C5 0.0443(11) 0.0373(11) 0.0259(9) -0.0072(8) -0.0118(8) -0.0010(8)
    C6 0.0496(12) 0.0445(12) 0.0248(10) -0.0054(9) -0.0104(9) -0.0064(8)
    C7 0.0549(13) 0.0399(11) 0.0302(10) -0.0077(9) -0.0183(9) -0.0058(8)
    C8 0.0456(11) 0.0358(11) 0.0351(11) -0.0093(9) -0.0166(9) -0.0011(8)
    C9 0.0444(11) 0.0320(10) 0.0264(9) -0.0075(8) -0.0105(8) 0.0006(7)
    C10 0.0625(14) 0.0360(12) 0.0407(12) -0.0123(10) -0.0160(11) -0.0031(9)
    C11 0.0419(12) 0.0558(14) 0.0383(12) -0.0108(10) -0.0086(10) -0.0008(10)
    N1A 0.098(2) 0.0602(15) 0.0683(17) -0.0126(14) -0.0275(15) -0.0228(14)
    C1A 0.0675(16) 0.0453(13) 0.0412(13) -0.0115(11) -0.0082(11) -0.0068(11)
    C2A 0.152(4) 0.0515(16) 0.0383(14) -0.0300(19) -0.0020(18) -0.0111(12)
_geom_special_details
;
 All s.u.'s (except the s.u. in the dihedral angle between two l.s. planes)
 are estimated using the full covariance matrix. The cell s.u.'s are taken
 into account individually in the estimation of s.u.'s in distances, angles
 and torsion angles; correlations between s.u.'s in cell parameters are only
 used when they are defined by crystal symmetry. An approximate (isotropic)
 treatment of cell s.u.'s is used for estimating s.u.'s involving l.s. planes.
;
loop_
    _geom_bond_atom_site_label_1
    _geom_bond_atom_site_label_2
    _geom_bond_site_symmetry_2
    _geom_bond_distance
    _geom_bond_publ_flag
    S1 C2 . 1.692(2) ?
    O1 C9 . 1.371(3) ?
    O1 C11 . 1.429(3) ?
    O2 C5 . 1.361(3) ?
    O2 H2 . 0.8400 ?
    N1 C2 . 1.327(3) ?
    N1 C1 . 1.453(3) ?
    N1 H1 . 0.8800 ?
    N2 C2 . 1.357(3) ?
    N2 N3 . 1.375(2) ?
    N2 H2A . 0.8800 ?
    N3 C3 . 1.278(3) ?
    C1 H1A . 0.9800 ?
    C1 H1B . 0.9800 ?
    C1 H1C . 0.9800 ?
    C3 C4 . 1.495(3) ?
    C3 C10 . 1.496(3) ?
    C4 C9 . 1.397(3) ?
    C4 C5 . 1.400(3) ?
    C5 C6 . 1.398(3) ?
    C6 C7 . 1.377(3) ?
    C6 H6 . 0.9500 ?
    C7 C8 . 1.385(3) ?
    C7 H7 . 0.9500 ?
    C8 C9 . 1.393(3) ?
    C8 H8 . 0.9500 ?
    C10 H10A . 0.9800 ?
    C10 H10B . 0.9800 ?
    C10 H10C . 0.9800 ?
    C11 H11A . 0.9800 ?
    C11 H11B . 0.9800 ?
    C11 H11C . 0.9800 ?
    N1A C1A . 1.123(3) ?
    C1A C2A . 1.448(4) ?
    C2A H2AA . 0.9800 ?
    C2A H2AB . 0.9800 ?
    C2A H2AC . 0.9800 ?
loop_
    _geom_angle_atom_site_label_1
    _geom_angle_atom_site_label_2
    _geom_angle_atom_site_label_3
    _geom_angle_site_symmetry_1
    _geom_angle_site_symmetry_3
    _geom_angle
    _geom_angle_publ_flag
    C9 O1 C11 . . 117.25(18) ?
    C5 O2 H2 . . 109.5 ?
    C2 N1 C1 . . 123.52(19) ?
    C2 N1 H1 . . 118.2 ?
    C1 N1 H1 . . 118.2 ?
    C2 N2 N3 . . 119.82(17) ?
    C2 N2 H2A . . 120.1 ?
    N3 N2 H2A . . 120.1 ?
    C3 N3 N2 . . 117.10(17) ?
    N1 C1 H1A . . 109.5 ?
    N1 C1 H1B . . 109.5 ?
    H1A C1 H1B . . 109.5 ?
    N1 C1 H1C . . 109.5 ?
    H1A C1 H1C . . 109.5 ?
    H1B C1 H1C . . 109.5 ?
    N1 C2 N2 . . 116.28(19) ?
    N1 C2 S1 . . 124.32(16) ?
    N2 C2 S1 . . 119.40(16) ?
    N3 C3 C4 . . 124.78(19) ?
    N3 C3 C10 . . 117.49(19) ?
    C4 C3 C10 . . 117.71(18) ?
    C9 C4 C5 . . 119.05(19) ?
    C9 C4 C3 . . 120.69(18) ?
    C5 C4 C3 . . 119.99(19) ?
    O2 C5 C6 . . 123.43(19) ?
    O2 C5 C4 . . 116.64(18) ?
    C6 C5 C4 . . 119.9(2) ?
    C7 C6 C5 . . 119.5(2) ?
    C7 C6 H6 . . 120.3 ?
    C5 C6 H6 . . 120.3 ?
    C6 C7 C8 . . 122.0(2) ?
    C6 C7 H7 . . 119.0 ?
    C8 C7 H7 . . 119.0 ?
    C7 C8 C9 . . 118.3(2) ?
    C7 C8 H8 . . 120.9 ?
    C9 C8 H8 . . 120.9 ?
    O1 C9 C8 . . 124.1(2) ?
    O1 C9 C4 . . 114.70(18) ?
    C8 C9 C4 . . 121.23(19) ?
    C3 C10 H10A . . 109.5 ?
    C3 C10 H10B . . 109.5 ?
    H10A C10 H10B . . 109.5 ?
    C3 C10 H10C . . 109.5 ?
    H10A C10 H10C . . 109.5 ?
    H10B C10 H10C . . 109.5 ?
    O1 C11 H11A . . 109.5 ?
    O1 C11 H11B . . 109.5 ?
    H11A C11 H11B . . 109.5 ?
    O1 C11 H11C . . 109.5 ?
    H11A C11 H11C . . 109.5 ?
    H11B C11 H11C . . 109.5 ?
    N1A C1A C2A . . 178.4(4) ?
    C1A C2A H2AA . . 109.5 ?
    C1A C2A H2AB . . 109.5 ?
    H2AA C2A H2AB . . 109.5 ?
    C1A C2A H2AC . . 109.5 ?
    H2AA C2A H2AC . . 109.5 ?
    H2AB C2A H2AC . . 109.5 ?
loop_
    _geom_torsion_atom_site_label_1
    _geom_torsion_atom_site_label_2
    _geom_torsion_atom_site_label_3
    _geom_torsion_atom_site_label_4
    _geom_torsion_site_symmetry_1
    _geom_torsion_site_symmetry_2
    _geom_torsion_site_symmetry_3
    _geom_torsion_site_symmetry_4
    _geom_torsion
    _geom_torsion_publ_flag
    C2 N2 N3 C3 . . . . 175.26(18) ?
    C1 N1 C2 N2 . . . . 179.94(19) ?
    C1 N1 C2 S1 . . . . -0.2(3) ?
    N3 N2 C2 N1 . . . . -1.7(3) ?
    N3 N2 C2 S1 . . . . 178.38(14) ?
    N2 N3 C3 C4 . . . . -3.1(3) ?
    N2 N3 C3 C10 . . . . 178.83(18) ?
    N3 C3 C4 C9 . . . . -77.2(3) ?
    C10 C3 C4 C9 . . . . 100.9(2) ?
    N3 C3 C4 C5 . . . . 108.7(2) ?
    C10 C3 C4 C5 . . . . -73.2(3) ?
    C9 C4 C5 O2 . . . . -179.60(18) ?
    C3 C4 C5 O2 . . . . -5.4(3) ?
    C9 C4 C5 C6 . . . . 0.1(3) ?
    C3 C4 C5 C6 . . . . 174.31(19) ?
    O2 C5 C6 C7 . . . . 179.1(2) ?
    C4 C5 C6 C7 . . . . -0.5(3) ?
    C5 C6 C7 C8 . . . . 0.9(3) ?
    C6 C7 C8 C9 . . . . -0.8(3) ?
    C11 O1 C9 C8 . . . . 5.1(3) ?
    C11 O1 C9 C4 . . . . -173.45(18) ?
    C7 C8 C9 O1 . . . . -178.17(19) ?
    C7 C8 C9 C4 . . . . 0.3(3) ?
    C5 C4 C9 O1 . . . . 178.65(18) ?
    C3 C4 C9 O1 . . . . 4.5(3) ?
    C5 C4 C9 C8 . . . . 0.0(3) ?
    C3 C4 C9 C8 . . . . -174.16(19) ?
loop_
    _geom_hbond_atom_site_label_D
    _geom_hbond_atom_site_label_H
    _geom_hbond_atom_site_label_A
    _geom_hbond_site_symmetry_A
    _geom_hbond_distance_DH
    _geom_hbond_distance_HA
    _geom_hbond_distance_DA
    _geom_hbond_angle_DHA
    O2 H2 S1 2_577 0.84 2.34 3.1823(17) 177.4
    N1 H1 N1A . 0.88 2.25 3.039(3) 148.8
_iucr_refine_instructions_details
;
TITL KOR-1 in P-1 #2
CELL 1.54184 7.62322 9.40038 11.80313 80.1211 71.5551 74.7318
ZERR 2 0.00101 0.00094 0.00117 0.0083 0.0103 0.0101
LATT 1
SFAC C H N O S
UNIT 26 36 8 4 2
temp -100
L.S. 15
htab
HTAB  O2 S1_$1
HTAB  N1 N1A
EQIV $1 -X,2-Y,2-Z
BOND $H
CONF
acta 135
WGHT    0.115000    0.102700
FVAR       9.72087
S1    5    0.251122    1.212122    0.654359    11.00000    0.05397    0.03641 =
         0.02654   -0.00063   -0.01110   -0.01247
O1    4    0.643431    0.761055    0.838232    11.00000    0.04344    0.05781 =
         0.02859   -0.00457   -0.00736   -0.01438
O2    4    0.025317    0.758294    1.080533    11.00000    0.04425    0.06509 =
         0.02798   -0.00961   -0.00708   -0.01506
AFIX 147
H2    2   -0.044584    0.764527    1.151415    11.00000   -1.50000
AFIX   0
N1    3    0.246356    0.966553    0.570648    11.00000    0.05212    0.03814 =
         0.02282   -0.00407   -0.01227   -0.00706
AFIX  43
H1    2    0.249863    0.870980    0.581330    11.00000   -1.20000
AFIX   0
N2    3    0.269443    0.940299    0.761407    11.00000    0.05210    0.03468 =
         0.02464   -0.00289   -0.01468   -0.00977
AFIX  43
H2A   2    0.279171    0.976177    0.822749    11.00000   -1.20000
AFIX   0
N3    3    0.268336    0.793073    0.767977    11.00000    0.04232    0.03500 =
         0.02638   -0.00488   -0.01008   -0.00764
C1    1    0.230871    1.046261    0.456046    11.00000    0.05647    0.04999 =
         0.02318   -0.00490   -0.01374   -0.00939
AFIX 137
H1A   2    0.224768    0.977730    0.404219    11.00000   -1.50000
H1B   2    0.341883    1.089318    0.417559    11.00000   -1.50000
H1C   2    0.115519    1.125490    0.469074    11.00000   -1.50000
AFIX   0
C2    1    0.255492    1.030160    0.660050    11.00000    0.03431    0.03864 =
         0.02347   -0.00265   -0.00659   -0.00625
C3    1    0.295127    0.711512    0.862167    11.00000    0.03821    0.03753 =
         0.02652   -0.00345   -0.00828   -0.00879
C4    1    0.336569    0.763028    0.961972    11.00000    0.04634    0.03005 =
         0.02379    0.00039   -0.01234   -0.00751
C5    1    0.198767    0.779313    1.073131    11.00000    0.04428    0.03730 =
         0.02592   -0.00104   -0.01181   -0.00716
C6    1    0.243264    0.814684    1.169531    11.00000    0.04962    0.04450 =
         0.02483   -0.00643   -0.01037   -0.00544
AFIX  43
H6    2    0.149960    0.826704    1.244942    11.00000   -1.20000
AFIX   0
C7    1    0.423367    0.831966    1.154333    11.00000    0.05486    0.03994 =
         0.03022   -0.00582   -0.01834   -0.00773
AFIX  43
H7    2    0.453087    0.854550    1.220594    11.00000   -1.20000
AFIX   0
C8    1    0.562592    0.817434    1.045380    11.00000    0.04556    0.03576 =
         0.03508   -0.00105   -0.01659   -0.00929
AFIX  43
H8    2    0.685667    0.830990    1.036273    11.00000   -1.20000
AFIX   0
C9    1    0.517456    0.782431    0.949520    11.00000    0.04437    0.03204 =
         0.02645    0.00061   -0.01051   -0.00751
C10   1    0.290383    0.551787    0.871219    11.00000    0.06248    0.03595 =
         0.04070   -0.00308   -0.01598   -0.01230
AFIX 137
H10A  2    0.265318    0.532151    0.799559    11.00000   -1.50000
H10B  2    0.189789    0.528950    0.942645    11.00000   -1.50000
H10C  2    0.412935    0.489633    0.877382    11.00000   -1.50000
AFIX   0
C11   1    0.835903    0.763630    0.823694    11.00000    0.04186    0.05584 =
         0.03832   -0.00078   -0.00859   -0.01081
AFIX 137
H11A  2    0.913768    0.737325    0.743316    11.00000   -1.50000
H11B  2    0.883145    0.692143    0.884110    11.00000   -1.50000
H11C  2    0.842831    0.863187    0.833685    11.00000   -1.50000
AFIX   0
N1A   3    0.227650    0.669138    0.512635    11.00000    0.09824    0.06020 =
         0.06833   -0.02276   -0.02755   -0.01263
C1A   1    0.249747    0.579817    0.454133    11.00000    0.06749    0.04531 =
         0.04117   -0.00676   -0.00819   -0.01152
C2A   1    0.272535    0.465916    0.378831    11.00000    0.15189    0.05148 =
         0.03831   -0.01114   -0.00197   -0.02998
AFIX 137
H2AA  2    0.231598    0.511479    0.307568    11.00000   -1.50000
H2AB  2    0.195180    0.395089    0.423835    11.00000   -1.50000
H2AC  2    0.406246    0.414106    0.354134    11.00000   -1.50000
HKLF 4
REM  KOR-1 in P-1 #2
REM R1 =  0.0627 for   2622 Fo > 4sig(Fo)  and  0.0674 for all   2968 data
REM    186 parameters refined using      0 restraints
END
WGHT      0.1146      0.1068
REM Highest difference peak 1.132, deepest hole -0.260, 1-sigma level 0.086
Q1    1   0.3773  1.2174  0.6500  11.00000  0.05    1.13
Q2    1   0.1211  1.2076  0.6646  11.00000  0.05    0.92
Q3    1   0.4109  0.7714  0.9563  11.00000  0.05    0.59
Q4    1   0.7385  0.7732  0.8315  11.00000  0.05    0.50
Q5    1   0.1396  0.7753  0.7761  11.00000  0.05    0.48
Q6    1   0.1209  0.7696  1.0799  11.00000  0.05    0.47
Q7    1   0.3247  0.8161  1.1578  11.00000  0.05    0.44
Q8    1  -0.1000  0.7525  1.0828  11.00000  0.05    0.44
Q9    1   0.5112  0.7574  0.8411  11.00000  0.05    0.43
Q10   1   0.1175  0.9690  0.5890  11.00000  0.05    0.37
Q11   1   0.2595  0.7736  1.0133  11.00000  0.05    0.36
Q12   1   0.2595  1.1168  0.6719  11.00000  0.05    0.35
Q13   1   0.1438  0.9336  0.7684  11.00000  0.05    0.34
Q14   1   0.3641  1.0685  0.6573  11.00000  0.05    0.33
Q15   1   0.3565  0.9774  0.5749  11.00000  0.05    0.32
Q16   1   0.1107  1.0397  0.4601  11.00000  0.05    0.32
Q17   1   0.3998  0.7906  0.7595  11.00000  0.05    0.30
Q18   1   0.4065  0.9487  0.7581  11.00000  0.05    0.30
Q19   1   0.4131  0.7253  0.8611  11.00000  0.05    0.30
Q20   1   0.2141  0.8027  1.1200  11.00000  0.05    0.30
;
