# Supplementary material for: 2-[1-(2-Hy­droxy-6-meth­oxy­phen­yl)ethyl­idene]-N-methyl­hydrazinecarbothio­amide acetonitrile monosolvate
Source: Acta Crystallogr Sect E Struct Rep Online. 2012 Dec 5;69(Pt 1):o11. doi: 10.1107/S1600536812048799 (PMC3588304; doi:10.1107/S1600536812048799)
Supplement: Supplementary file 2 [file e-69-00o11-Isup2.hkl]

# 
# h,k,l, Fc-squared, Fo-squared, sigma(Fo-squared) and status flag 
# 
data_I
_shelx_refln_list_code          4 
_shelx_F_calc_maximum      110.34 
_exptl_crystal_F_000       312.00 
_reflns_d_resolution_high  0.8086 
 
loop_ 
 _symmetry_equiv_pos_as_xyz 
 'x, y, z' 
 '-x, -y, -z' 
 
_cell_length_a     7.6232 
_cell_length_b     9.4004 
_cell_length_c    11.8031 
_cell_angle_alpha  80.121 
_cell_angle_beta   71.555 
_cell_angle_gamma  74.732 
 
_shelx_F_squared_multiplier     1.000 
 
loop_ 
 _refln_index_h 
 _refln_index_k 
 _refln_index_l 
 _refln_F_squared_calc 
 _refln_F_squared_meas 
 _refln_F_squared_sigma 
 _refln_observed_status 
   1   0   0      662.86      626.03     17.87 o 
   2   0   0    12174.46    10297.44     23.83 o 
   3   0   0      136.24      132.18      5.08 o 
   4   0   0     2388.07     2044.05     24.13 o 
   5   0   0        0.15       -0.21      0.42 o 
   6   0   0      194.63      188.23      5.29 o 
   7   0   0        9.26        9.51      1.46 o 
   8   0   0       42.97       58.33      4.53 o 
  -8   1   0        0.64        0.52      0.55 o 
  -7   1   0        8.94       11.97      2.35 o 
  -6   1   0       78.27       80.53      4.23 o 
  -5   1   0        3.14        3.01      1.16 o 
  -4   1   0       17.18       15.74      2.37 o 
  -3   1   0       75.50       74.06      2.79 o 
  -2   1   0      231.92      220.05     11.46 o 
  -1   1   0      525.21      554.07     33.01 o 
   0   1   0     1714.35     1917.79     12.18 o 
   1   1   0      158.11      165.81      2.11 o 
   2   1   0      282.92      239.09      3.40 o 
   3   1   0      442.46      489.55     19.52 o 
   4   1   0      556.34      483.24      7.62 o 
   5   1   0       59.73       70.49      5.35 o 
   6   1   0       54.11       43.77      4.13 o 
   7   1   0       14.23       21.66      3.31 o 
   8   1   0       46.81       57.84      4.53 o 
  -8   2   0        0.31        1.63      0.70 o 
  -7   2   0        0.05        0.04      0.60 o 
  -6   2   0       35.06       36.17      3.54 o 
  -5   2   0        0.64        1.00      0.67 o 
  -4   2   0        0.90        0.60      0.49 o 
  -3   2   0      125.72      107.40      5.63 o 
  -2   2   0       93.51       72.22      2.73 o 
  -1   2   0      352.89      383.94     11.34 o 
   0   2   0     4709.29     5918.93     19.46 o 
   1   2   0      102.53      108.70      3.66 o 
   2   2   0      213.44      175.18      4.69 o 
   3   2   0       15.68       17.29      1.30 o 
   4   2   0        0.48        0.83      0.48 o 
   5   2   0       62.94       60.76      3.27 o 
   6   2   0       26.20       22.58      2.25 o 
   7   2   0        2.48        1.69      0.85 o 
   8   2   0        0.57       -0.04      0.55 o 
  -7   3   0        6.43        8.29      1.43 o 
  -6   3   0       25.18       29.10      2.08 o 
  -5   3   0       22.17       22.89      2.06 o 
  -4   3   0        1.46        0.80      0.73 o 
  -3   3   0       77.13       58.95      4.46 o 
  -2   3   0        2.47        1.78      0.66 o 
  -1   3   0        0.56        2.66      0.58 o 
   0   3   0     1605.51     1989.10     13.97 o 
   1   3   0     1482.64     1454.37     36.99 o 
   2   3   0      110.83      111.51      4.37 o 
   3   3   0       51.13       25.40      1.74 o 
   4   3   0       56.47       59.95      5.25 o 
   5   3   0        5.74        4.71      0.94 o 
   6   3   0        2.17        1.44      1.24 o 
   7   3   0       66.61       79.90      4.46 o 
   8   3   0        0.44        0.89      0.65 o 
  -7   4   0        0.69        0.28      0.42 o 
  -6   4   0       12.57       12.67      1.66 o 
  -5   4   0       14.88       13.61      2.52 o 
  -4   4   0      115.86       94.84      4.77 o 
  -3   4   0      145.80      125.01      5.08 o 
  -2   4   0      284.12      285.30      6.97 o 
  -1   4   0       44.89       55.94      2.82 o 
   0   4   0     3684.07     4814.08     17.38 o 
   1   4   0      117.40       95.95      5.80 o 
   2   4   0     1020.94      984.47     16.13 o 
   3   4   0       56.48       56.87      2.87 o 
   4   4   0      254.98      240.35      9.04 o 
   5   4   0       19.38       16.15      2.48 o 
   6   4   0        7.19        7.87      2.31 o 
   7   4   0        6.03        9.54      2.53 o 
   8   4   0       17.85       21.79      3.56 o 
  -6   5   0       20.55       20.51      1.91 o 
  -5   5   0        4.31        5.34      1.16 o 
  -4   5   0       38.74       35.73      4.31 o 
  -3   5   0        7.55        6.70      1.32 o 
  -2   5   0      209.02      219.21      6.80 o 
  -1   5   0       14.17       24.29      1.73 o 
   0   5   0     1752.32     2235.85     20.45 o 
   1   5   0      131.46      116.51      5.33 o 
   2   5   0      360.73      339.50     10.97 o 
   3   5   0       36.90       40.43      2.75 o 
   4   5   0      905.46      868.68     21.77 o 
   5   5   0       25.52       19.38      2.89 o 
   6   5   0      158.77      156.65     10.21 o 
   7   5   0       13.35       13.26      2.12 o 
   8   5   0       67.63       88.20      6.35 o 
  -6   6   0       48.49       51.67      3.54 o 
  -5   6   0       29.06       29.23      2.42 o 
  -4   6   0        0.04       -1.02      1.02 o 
  -3   6   0       90.65       84.92      6.73 o 
  -2   6   0        0.71        1.48      1.11 o 
  -1   6   0       11.51       11.36      1.72 o 
   0   6   0       86.69      102.06      4.74 o 
   1   6   0      192.21      175.13      8.30 o 
   2   6   0       52.52       55.54      4.86 o 
   3   6   0       27.97       28.50      2.51 o 
   4   6   0        3.98        5.26      1.21 o 
   5   6   0       20.41       13.88      3.08 o 
   6   6   0       20.72       20.81      2.68 o 
   7   6   0       24.45       21.51      2.52 o 
   8   6   0        1.76        3.91      1.21 o 
  -5   7   0        0.08        0.44      0.38 o 
  -4   7   0       45.37       43.38      4.34 o 
  -3   7   0       20.84       19.37      3.19 o 
  -2   7   0      100.22       96.66      7.28 o 
  -1   7   0       16.90       16.40      2.02 o 
   0   7   0      449.26      539.12     16.12 o 
   1   7   0       46.90       53.47      5.03 o 
   2   7   0      150.18      134.50      8.22 o 
   3   7   0        0.01        1.04      0.54 o 
   4   7   0      180.68      144.40      9.51 o 
   5   7   0       19.38       13.94      3.18 o 
   6   7   0        5.89        3.86      1.73 o 
   7   7   0        0.92       -0.03      0.77 o 
  -4   8   0       44.15       42.01      2.38 o 
  -3   8   0       16.54       15.88      2.66 o 
  -2   8   0      126.80      114.43      7.61 o 
  -1   8   0        9.32       10.83      2.26 o 
   0   8   0      118.13      109.28      7.26 o 
   1   8   0      164.99      164.89      6.39 o 
   2   8   0       80.11       60.87      5.83 o 
   3   8   0        7.34        3.59      1.12 o 
   4   8   0      142.71      127.41      8.93 o 
   5   8   0       73.76       73.09      6.80 o 
   6   8   0       55.06       55.64      5.65 o 
   7   8   0       52.39       63.97      4.97 o 
  -3   9   0        8.74        5.69      0.81 o 
  -2   9   0       18.47       21.37      2.88 o 
  -1   9   0       10.00       11.10      2.35 o 
   0   9   0       86.34      111.04      5.09 o 
   1   9   0        3.20        1.07      0.80 o 
   2   9   0       61.38       61.45      3.88 o 
   3   9   0       10.02        6.10      1.98 o 
   4   9   0       20.94       24.54      3.73 o 
   5   9   0        1.23        0.66      0.96 o 
   6   9   0        4.46        4.23      1.33 o 
  -2  10   0        2.88        3.39      0.93 o 
  -1  10   0        2.44        3.68      1.11 o 
   0  10   0        0.10        0.17      0.26 o 
   1  10   0       10.34       13.77      1.62 o 
   2  10   0        0.96        1.62      0.86 o 
   3  10   0        0.72        0.40      0.57 o 
   4  10   0       14.81       18.05      1.93 o 
   5  10   0       12.00       11.63      1.30 o 
   0  11   0       34.57       41.46      2.78 o 
   1  11   0       36.63       41.02      2.14 o 
   2  11   0       41.69       41.73      1.79 o 
   3  11   0       21.50       27.34      1.79 o 
   4  11   0       16.80       15.10      1.84 o 
  -3 -11   1       59.96       60.87      5.76 o 
  -2 -11   1        1.77        1.18      0.32 o 
  -1 -11   1       24.86       28.54      2.47 o 
   0 -11   1        0.06       -0.51      0.51 o 
  -5 -10   1        0.10        0.67      0.35 o 
  -4 -10   1       17.79       20.25      2.49 o 
  -3 -10   1        7.74        8.41      1.73 o 
  -2 -10   1       48.24       59.15      4.69 o 
  -1 -10   1       31.69       38.37      3.12 o 
   0 -10   1       11.68       16.10      1.33 o 
   1 -10   1        0.12        0.65      0.59 o 
   2 -10   1       19.29       20.85      2.13 o 
  -6  -9   1       18.11       19.87      2.51 o 
  -5  -9   1        8.85        8.28      2.01 o 
  -4  -9   1        0.83        0.24      0.67 o 
  -3  -9   1       28.15       29.86      2.74 o 
  -2  -9   1        4.92        5.92      1.66 o 
  -1  -9   1       20.52       24.53      3.37 o 
   0  -9   1       22.83       25.44      2.46 o 
   1  -9   1       10.31        9.96      1.54 o 
   2  -9   1        0.66        0.23      0.55 o 
   3  -9   1       36.16       31.50      2.92 o 
  -6  -8   1       15.41       17.43      2.93 o 
  -5  -8   1        0.59        0.26      0.84 o 
  -4  -8   1       63.72       52.64      5.65 o 
  -3  -8   1       30.23       28.16      4.11 o 
  -2  -8   1      119.31      108.28      7.86 o 
  -1  -8   1       47.60       45.15      4.77 o 
   0  -8   1       24.91       26.09      3.63 o 
   1  -8   1       34.43       35.46      4.21 o 
   2  -8   1       30.19       26.11      3.66 o 
   3  -8   1        0.21       -0.13      0.60 o 
   4  -8   1        5.57        5.26      1.26 o 
  -7  -7   1       24.74       28.18      2.26 o 
  -6  -7   1       63.43       59.21      4.03 o 
  -5  -7   1       23.94       20.53      4.74 o 
  -4  -7   1       79.25       53.83      5.82 o 
  -3  -7   1       68.72       50.31      5.43 o 
  -2  -7   1      117.42      100.10      6.99 o 
  -1  -7   1      271.22      250.25     11.01 o 
   0  -7   1       13.56       14.13      2.71 o 
   1  -7   1       26.45       23.62      3.39 o 
   2  -7   1       31.30       29.49      3.93 o 
   3  -7   1      182.11      180.53      9.67 o 
   4  -7   1       11.53        9.39      2.00 o 
   5  -7   1       59.74       57.03      3.43 o 
  -8  -6   1        4.23        4.81      1.22 o 
  -7  -6   1       21.14       19.99      3.28 o 
  -6  -6   1        1.34        2.38      0.92 o 
  -5  -6   1       65.54       50.51      3.96 o 
  -4  -6   1      108.65       85.05      6.50 o 
  -3  -6   1      362.19      325.61     12.06 o 
  -2  -6   1      273.52      236.24     21.38 o 
  -1  -6   1        0.32       -0.42      0.42 o 
   0  -6   1      328.53      413.40     13.76 o 
   1  -6   1      155.79      175.93      7.23 o 
   2  -6   1       69.50       81.20      4.71 o 
   3  -6   1       24.58       20.48      3.29 o 
   4  -6   1       25.95       22.38      3.45 o 
   5  -6   1       20.14       19.39      2.77 o 
   6  -6   1        6.56        6.49      1.21 o 
  -8  -5   1       16.26       24.74      3.20 o 
  -7  -5   1       47.93       60.61      6.34 o 
  -6  -5   1      111.28      101.34      5.83 o 
  -5  -5   1       18.75       18.31      2.43 o 
  -4  -5   1       74.18       60.03      5.18 o 
  -3  -5   1        9.45        7.06      1.15 o 
  -2  -5   1       26.40       20.75      1.87 o 
  -1  -5   1      122.88      143.60     11.41 o 
   0  -5   1      544.00      658.23     15.34 o 
   1  -5   1      434.44      522.89      9.89 o 
   2  -5   1       31.35       29.91      2.10 o 
   3  -5   1       16.42       15.22      1.95 o 
   4  -5   1       64.80       65.29      5.68 o 
   5  -5   1       10.45       10.23      1.63 o 
   6  -5   1       10.80        8.59      1.24 o 
   7  -5   1       18.45       18.79      1.86 o 
  -8  -4   1        4.37        4.04      1.65 o 
  -7  -4   1       66.12       71.37      7.40 o 
  -5  -4   1      123.94      104.14      6.55 o 
  -4  -4   1        6.39        4.02      1.19 o 
  -3  -4   1     1049.92     1007.85     12.31 o 
  -2  -4   1        9.55        9.18      1.14 o 
  -1  -4   1      649.80      732.79     24.35 o 
   0  -4   1     1518.15     1886.16     12.44 o 
   1  -4   1      667.51      802.64      8.92 o 
   2  -4   1       12.25       12.55      1.51 o 
   3  -4   1      374.37      323.41      9.47 o 
   4  -4   1       63.07       51.03      3.54 o 
   5  -4   1      168.23      144.99      5.84 o 
   6  -4   1        0.15        0.42      0.46 o 
   7  -4   1       47.80       50.54      3.79 o 
  -8  -3   1        1.00        1.49      0.99 o 
  -7  -3   1        3.30        4.68      1.53 o 
  -6  -3   1      107.49      110.95      8.38 o 
  -5  -3   1       91.99       78.49      5.38 o 
  -4  -3   1      100.19       84.42      5.17 o 
  -3  -3   1      356.64      370.49     11.22 o 
  -2  -3   1       99.07       77.86      2.93 o 
  -1  -3   1        4.35        6.42      0.91 o 
   0  -3   1      679.34      850.20     12.75 o 
   1  -3   1     1549.92     1841.26     17.71 o 
   2  -3   1       20.05       18.76      1.61 o 
   3  -3   1        0.56        1.04      0.78 o 
   4  -3   1      112.33       91.40      6.26 o 
   5  -3   1        2.47        2.30      0.63 o 
   6  -3   1        3.12        2.76      0.58 o 
   7  -3   1        1.87        2.93      0.80 o 
  -8  -2   1        0.03        0.74      0.50 o 
  -7  -2   1       48.45       52.12      5.01 o 
  -6  -2   1        1.12        1.00      0.71 o 
  -5  -2   1       48.61       45.22      4.00 o 
  -4  -2   1       74.52       75.98      5.07 o 
  -3  -2   1      993.76      922.17     29.15 o 
  -2  -2   1      128.83      126.56      2.69 o 
  -1  -2   1      627.33      696.68     10.00 o 
   0  -2   1     8529.11    10435.12     24.93 o 
   1  -2   1        4.37        2.92      0.51 o 
   2  -2   1        1.90        2.24      4.69 o 
   3  -2   1      456.69      406.25     10.56 o 
   4  -2   1       84.28       90.99      5.86 o 
   5  -2   1      245.03      201.34      9.71 o 
   6  -2   1        1.08        0.64      0.33 o 
   7  -2   1       48.92       54.58      3.28 o 
   8  -2   1        1.40        2.51      0.95 o 
  -8  -1   1        8.15       13.58      2.13 o 
  -7  -1   1       12.15       17.76      2.96 o 
  -6  -1   1      278.23      309.83     11.82 o 
  -5  -1   1       76.98       60.71      5.38 o 
  -4  -1   1      205.12      196.45      5.06 o 
  -3  -1   1       92.14       75.88      2.71 o 
  -2  -1   1       77.96       74.37      5.87 o 
  -1  -1   1      261.19      281.13      3.47 o 
   0  -1   1        0.91        2.03      0.25 o 
   1  -1   1      312.71      411.03      6.27 o 
   2  -1   1       42.77       37.78      2.52 o 
   3  -1   1        1.35        3.59      0.92 o 
   4  -1   1      683.24      619.38     14.24 o 
   5  -1   1       25.58       21.82      3.07 o 
   6  -1   1       70.81       65.95      3.80 o 
   7  -1   1        6.15        5.37      1.07 o 
   8  -1   1       21.42       27.37      3.08 o 
  -8   0   1       72.36       97.56      5.56 o 
  -7   0   1       95.57      106.75      7.09 o 
  -6   0   1      561.66      581.49     11.37 o 
  -5   0   1      331.90      297.97      7.99 o 
  -4   0   1      969.92      820.77     11.43 o 
  -3   0   1     2658.23     2395.97     23.15 o 
  -2   0   1     4117.45     3906.53     32.81 o 
  -1   0   1     2435.21     2639.46     13.03 o 
   0   0   1      420.19      510.22      5.98 o 
   1   0   1       54.74       97.85      2.42 o 
   2   0   1     1980.81     1875.80     14.74 o 
   3   0   1     1103.99     1067.17     14.29 o 
   4   0   1        8.82        6.75      1.47 o 
   5   0   1      346.87      328.71     11.18 o 
   6   0   1       29.11       31.51      2.19 o 
   7   0   1       42.20       46.33      3.12 o 
   8   0   1       10.70       17.47      2.63 o 
  -8   1   1        4.87        5.20      1.24 o 
  -7   1   1       22.59       29.94      3.67 o 
  -6   1   1       50.38       55.11      3.57 o 
  -5   1   1       13.71       12.52      2.44 o 
  -4   1   1       17.58       13.42      1.52 o 
  -3   1   1      418.48      408.13      7.04 o 
  -2   1   1      431.96      448.30      7.63 o 
  -1   1   1     1732.50     1926.73     16.73 o 
   0   1   1       58.92       64.44      2.05 o 
   1   1   1     2661.93     2425.23      7.53 o 
   2   1   1      689.57      588.79      4.92 o 
   3   1   1     2362.22     2156.07     15.52 o 
   4   1   1      718.75      760.69     13.24 o 
   5   1   1      755.88      859.70     18.76 o 
   6   1   1       41.66       44.81      3.24 o 
   7   1   1       34.27       40.64      3.23 o 
   8   1   1        9.40        8.83      1.94 o 
   9   1   1       26.47       40.22      3.47 o 
  -7   2   1        6.25        6.73      1.13 o 
  -6   2   1      174.47      189.13     10.96 o 
  -5   2   1        0.21        0.59      0.41 o 
  -4   2   1       12.91       15.57      2.54 o 
  -3   2   1       35.12       30.06      3.06 o 
  -2   2   1       73.27       87.02      2.36 o 
  -1   2   1      551.14      604.51     12.18 o 
   0   2   1     3094.97     3565.32     17.65 o 
   1   2   1      982.49     1083.74     17.29 o 
   2   2   1      171.88      144.08      2.19 o 
   3   2   1       34.30       39.29      2.14 o 
   4   2   1      108.81      132.52      6.31 o 
   5   2   1       18.41       13.31      2.32 o 
   6   2   1        0.44        0.14      0.47 o 
   7   2   1        9.03        8.75      1.47 o 
   8   2   1        0.12       -0.20      0.38 o 
   9   2   1        2.91        3.40      1.09 o 
  -7   3   1        2.02        2.33      0.59 o 
  -6   3   1       80.64       86.27      4.31 o 
  -5   3   1        0.30        0.69      0.44 o 
  -4   3   1      122.81      102.12      6.87 o 
  -3   3   1       43.96       38.28      3.70 o 
  -2   3   1      338.32      329.00      9.10 o 
  -1   3   1       21.31       20.87      1.43 o 
   0   3   1     2781.40     3206.75     32.14 o 
   1   3   1        3.14        7.55      0.75 o 
   2   3   1      129.81      117.68      3.31 o 
   3   3   1      669.18      636.62     10.85 o 
   4   3   1     1379.70     1350.62     43.25 o 
   5   3   1      364.43      324.90     17.95 o 
   6   3   1       58.23       57.98      7.04 o 
   7   3   1        6.44        9.64      1.52 o 
   8   3   1        4.91        5.97      1.21 o 
   9   3   1       14.31       21.31      2.65 o 
  -7   4   1        0.20        0.16      0.29 o 
  -6   4   1      322.14      359.94     12.01 o 
  -5   4   1       64.46       63.84      3.91 o 
  -4   4   1      158.23      145.81      8.10 o 
  -3   4   1       63.41       58.03      6.57 o 
  -2   4   1      644.78      653.79     23.19 o 
  -1   4   1       40.97       41.20      2.38 o 
   0   4   1       12.42       15.35      0.99 o 
   1   4   1        8.69        9.83      0.98 o 
   2   4   1      164.70      138.67      6.22 o 
   3   4   1       61.91       64.71      2.97 o 
   4   4   1      273.20      254.05      8.41 o 
   5   4   1       46.33       41.54      4.89 o 
   6   4   1      128.03      144.60      8.74 o 
   7   4   1       44.62       33.04      4.68 o 
   8   4   1        8.70       14.67      2.95 o 
  -6   5   1       10.60       10.48      1.35 o 
  -5   5   1       17.80       17.29      1.99 o 
  -4   5   1       43.74       35.58      4.22 o 
  -3   5   1       84.90       69.89      5.79 o 
  -2   5   1      333.27      343.70     22.93 o 
  -1   5   1      266.04      316.90      6.20 o 
   0   5   1      233.51      332.10      6.44 o 
   1   5   1     1012.01     1084.30     13.75 o 
   2   5   1      702.61      665.38     15.62 o 
   3   5   1     1040.40      922.24     15.75 o 
   4   5   1       31.29       31.16      2.58 o 
   5   5   1      507.76      477.79     13.85 o 
   6   5   1       21.70       19.06      2.44 o 
   7   5   1       66.42       72.33      4.93 o 
   8   5   1        0.99        1.77      0.76 o 
  -6   6   1      117.13      126.32      5.11 o 
  -5   6   1        0.53        0.41      0.92 o 
  -4   6   1       44.29       39.12      4.39 o 
  -3   6   1        3.13        3.42      1.44 o 
  -2   6   1      149.45      140.92      8.68 o 
  -1   6   1       61.48       62.67      3.83 o 
   0   6   1        4.60        2.75      0.75 o 
   1   6   1        5.61        4.27      1.04 o 
   2   6   1        0.87        3.89      1.43 o 
   3   6   1       84.63       79.41      4.22 o 
   4   6   1       39.56       29.74      2.63 o 
   5   6   1        1.13        1.43      0.52 o 
   6   6   1       13.77       11.22      2.85 o 
   7   6   1        4.99        2.32      1.28 o 
   8   6   1        0.62        1.76      1.02 o 
  -5   7   1       27.35       26.15      1.81 o 
  -4   7   1        0.55        0.03      0.62 o 
  -3   7   1        6.57        6.14      1.70 o 
  -2   7   1       26.31       22.37      3.51 o 
  -1   7   1       11.37        9.80      2.31 o 
   0   7   1        2.02        1.78      0.91 o 
   1   7   1       99.51       91.55      6.35 o 
   2   7   1       29.82       19.85      3.29 o 
   3   7   1       27.86       24.97      2.51 o 
   4   7   1        7.11        5.46      1.30 o 
   5   7   1       85.27       63.18      6.50 o 
   6   7   1       27.59       18.71      3.71 o 
   7   7   1       29.01       30.32      4.41 o 
   8   7   1        0.49        1.21      0.81 o 
  -4   8   1        0.44        0.96      0.40 o 
  -3   8   1       33.17       32.58      3.73 o 
  -2   8   1        0.09       -0.67      0.82 o 
  -1   8   1      175.49      178.51      5.42 o 
   0   8   1       16.72       13.66      1.88 o 
   1   8   1      255.91      249.72      6.15 o 
   2   8   1        3.82        1.97      0.57 o 
   3   8   1      234.13      213.94      7.86 o 
   4   8   1       81.34       64.77      6.39 o 
   5   8   1       16.46       11.79      2.76 o 
   6   8   1       26.97       20.77      3.70 o 
   7   8   1        0.08        0.90      1.04 o 
  -3   9   1        0.52        0.98      0.33 o 
  -2   9   1       42.50       45.70      4.16 o 
  -1   9   1        3.47        3.22      1.16 o 
   0   9   1       22.00       29.42      2.58 o 
   1   9   1       23.70       34.51      3.89 o 
   2   9   1       27.58       33.29      2.81 o 
   3   9   1        0.51        1.42      0.65 o 
   4   9   1        5.29        5.82      1.82 o 
   5   9   1       13.56       16.75      3.03 o 
   6   9   1       37.84       47.96      4.69 o 
   7   9   1        7.71        9.67      1.72 o 
  -2  10   1        7.55        7.17      1.24 o 
  -1  10   1        5.25        5.32      1.25 o 
   0  10   1        0.70        1.13      0.43 o 
   1  10   1       26.81       25.88      3.35 o 
   2  10   1       29.95       29.87      2.86 o 
   3  10   1       11.53       11.14      1.98 o 
   4  10   1       34.42       32.79      2.46 o 
   5  10   1        1.00        0.43      0.38 o 
   6  10   1        5.31        6.33      1.38 o 
   0  11   1       30.12       39.15      2.60 o 
   1  11   1        1.91        2.57      0.79 o 
   2  11   1       53.08       65.68      4.39 o 
   3  11   1        2.84        3.19      1.04 o 
   4  11   1       29.99       32.21      2.84 o 
  -2 -11   2        0.13        0.41      0.25 o 
  -1 -11   2       23.63       27.84      2.26 o 
  -5 -10   2       21.25       24.29      2.16 o 
  -4 -10   2        0.60        0.32      0.45 o 
  -3 -10   2      117.59      140.96      6.70 o 
  -2 -10   2        0.70        0.53      0.49 o 
  -1 -10   2       47.21       50.55      8.64 o 
   0 -10   2       27.46       32.48      3.25 o 
   1 -10   2      191.48      213.43      7.79 o 
   2 -10   2        1.96        0.78      0.47 o 
  -5  -9   2       10.09        9.92      1.95 o 
  -4  -9   2       44.97       49.62      4.72 o 
  -3  -9   2       23.40       22.52      3.14 o 
  -2  -9   2       22.00       20.80      3.03 o 
  -1  -9   2       45.62       54.14      4.95 o 
   0  -9   2        2.73        4.46      1.34 o 
   1  -9   2      122.48      140.69      7.57 o 
   2  -9   2       16.39       18.80      2.62 o 
   3  -9   2        6.28        4.49      1.07 o 
  -6  -8   2        0.21        0.27      0.42 o 
  -5  -8   2        6.69        7.52      1.25 o 
  -4  -8   2        5.56        7.72      2.14 o 
  -3  -8   2       55.84       52.84      5.49 o 
  -2  -8   2        0.61        1.26      0.85 o 
  -1  -8   2        8.00        5.91      1.84 o 
   0  -8   2       36.79       39.86      4.59 o 
   1  -8   2       42.88       44.52      4.69 o 
   2  -8   2        0.71        1.03      1.05 o 
   3  -8   2        9.48        6.80      1.68 o 
   4  -8   2        7.49        8.02      1.46 o 
  -7  -7   2       15.69       17.05      2.29 o 
  -6  -7   2       18.01       19.31      2.11 o 
  -5  -7   2       91.06       85.25      4.88 o 
  -4  -7   2       39.70       39.05      3.33 o 
  -3  -7   2      215.07      195.25      7.16 o 
  -2  -7   2       18.33       15.49      2.83 o 
  -1  -7   2      194.27      171.06      6.52 o 
   0  -7   2        6.61        5.75      1.21 o 
   1  -7   2      748.35      769.17     19.59 o 
   2  -7   2      102.93      104.65      7.33 o 
   3  -7   2        7.09        7.42      1.98 o 
   4  -7   2       37.19       35.84      3.81 o 
   5  -7   2        0.70        0.69      0.48 o 
  -7  -6   2        8.86       10.28      2.25 o 
  -6  -6   2       21.97       22.33      3.78 o 
  -5  -6   2        1.34        0.90      0.69 o 
  -4  -6   2       21.87       15.59      2.14 o 
  -3  -6   2       65.23       56.04      5.08 o 
  -2  -6   2       85.36       62.81      5.24 o 
  -1  -6   2        4.18        7.50      1.94 o 
   0  -6   2       44.61       44.90      4.61 o 
   1  -6   2       39.09       54.96      5.40 o 
   2  -6   2       35.01       38.77      3.21 o 
   3  -6   2        2.99        1.63      0.69 o 
   4  -6   2        2.23        1.77      0.65 o 
   5  -6   2        0.91        0.53      0.27 o 
   6  -6   2       13.64       12.38      1.62 o 
  -8  -5   2        0.41        1.83      0.83 o 
  -7  -5   2        4.51        6.92      2.17 o 
  -6  -5   2       16.54       17.88      3.51 o 
  -5  -5   2       10.26        9.49      2.66 o 
  -4  -5   2        9.53        8.38      1.97 o 
  -3  -5   2       98.52       87.21      6.02 o 
  -2  -5   2       24.23       25.57      3.12 o 
  -1  -5   2      168.63      162.53      9.90 o 
   0  -5   2      269.99      377.43     12.56 o 
   1  -5   2     2089.35     2656.85     18.85 o 
   2  -5   2       10.47       12.99      2.18 o 
   3  -5   2       69.93       67.32      4.31 o 
   4  -5   2        1.90        1.67      0.68 o 
   5  -5   2       74.11       68.34      3.92 o 
   6  -5   2        0.04       -0.06      0.43 o 
   7  -5   2        5.26        4.38      0.90 o 
  -8  -4   2       29.16       39.29      4.02 o 
  -7  -4   2        0.32       -0.62      0.77 o 
  -6  -4   2       67.04       61.33      6.72 o 
  -5  -4   2      114.53      101.04      7.93 o 
  -4  -4   2      192.99      163.83      8.11 o 
  -3  -4   2        3.87        1.65      0.86 o 
  -2  -4   2      807.24      747.67     12.15 o 
  -1  -4   2       93.58       96.01      3.66 o 
   0  -4   2       92.29      115.22      6.27 o 
   1  -4   2      183.28      197.56      7.25 o 
   2  -4   2      492.69      448.79      9.17 o 
   3  -4   2        0.53        0.20      0.45 o 
   4  -4   2        1.71       -0.67      0.79 o 
   5  -4   2        8.35        8.81      1.44 o 
   6  -4   2       10.95        9.61      1.09 o 
   7  -4   2        2.02        1.53      0.70 o 
  -8  -3   2        0.02        0.43      0.50 o 
  -7  -3   2        0.37        0.19      0.47 o 
  -6  -3   2       88.54       91.24      6.54 o 
  -5  -3   2       53.16       47.34      3.34 o 
  -4  -3   2       66.81       56.62      4.46 o 
  -3  -3   2        1.83        1.43      0.79 o 
  -2  -3   2        3.05        3.30      0.68 o 
  -1  -3   2        2.71        2.54      0.59 o 
   0  -3   2       74.04       82.02      4.73 o 
   1  -3   2     2202.71     2462.80     23.67 o 
   2  -3   2        0.93        4.84      0.91 o 
   3  -3   2       22.24       15.94      1.70 o 
   4  -3   2       43.93       41.63      4.16 o 
   5  -3   2       26.33       23.05      1.81 o 
   6  -3   2        2.28        1.75      0.52 o 
   7  -3   2        3.05        2.00      0.73 o 
  -8  -2   2       23.60       35.56      3.95 o 
  -7  -2   2        0.62        0.90      0.54 o 
  -6  -2   2       72.95       66.92      5.76 o 
  -5  -2   2      171.97      147.64      9.12 o 
  -4  -2   2       81.83       67.49      4.62 o 
  -3  -2   2      107.69       89.53      4.78 o 
  -2  -2   2      473.26      490.09     10.65 o 
  -1  -2   2     3236.31     3209.03     22.80 o 
   0  -2   2       73.25       89.01      4.16 o 
   1  -2   2     6054.40     6997.65     25.49 o 
   2  -2   2      685.16      586.38     11.14 o 
   3  -2   2      276.73      223.61      7.90 o 
   4  -2   2       30.83       36.94      3.73 o 
   5  -2   2      136.30      118.01      7.37 o 
   6  -2   2        4.96        4.78      1.10 o 
   7  -2   2       10.94       11.44      1.53 o 
   8  -2   2       25.65       35.88      3.23 o 
  -8  -1   2        6.29       10.72      2.08 o 
  -7  -1   2       20.70       22.95      3.27 o 
  -6  -1   2       60.33       61.31      5.39 o 
  -5  -1   2       31.44       31.39      4.03 o 
  -4  -1   2        4.22        3.44      0.67 o 
  -3  -1   2      394.90      380.66      6.61 o 
  -2  -1   2      320.36      359.36      5.53 o 
  -1  -1   2     1851.37     2011.12     17.73 o 
   0  -1   2      140.63      164.92      3.47 o 
   1  -1   2     6543.86     8198.50     33.23 o 
   2  -1   2      594.52      524.89      9.51 o 
   3  -1   2      801.20      768.56     13.34 o 
   4  -1   2       73.45       83.93      5.20 o 
   5  -1   2      158.55      153.74      8.06 o 
   6  -1   2       14.44       11.76      1.59 o 
   7  -1   2        0.27       -1.09      1.09 o 
   8  -1   2        5.75       10.77      1.95 o 
  -8   0   2        7.86        9.37      1.06 o 
  -7   0   2       77.69       94.25      6.46 o 
  -6   0   2      154.22      153.01      5.96 o 
  -5   0   2      220.00      193.07      6.67 o 
  -4   0   2       65.38       52.60      3.11 o 
  -3   0   2      164.15      151.48      9.05 o 
  -2   0   2      814.18      854.73     12.80 o 
  -1   0   2      731.78      894.05      9.57 o 
   0   0   2      146.55      196.61      3.47 o 
   1   0   2      950.15     1159.27      7.72 o 
   2   0   2       10.20       17.61      1.71 o 
   3   0   2       15.64       18.11      1.91 o 
   4   0   2      233.11      282.88      8.89 o 
   5   0   2       12.27       14.81      2.35 o 
   6   0   2       11.66       14.20      1.85 o 
   7   0   2        0.19        0.65      0.41 o 
   8   0   2        5.06        6.84      1.80 o 
  -7   1   2       30.43       32.01      3.71 o 
  -6   1   2       32.49       26.74      2.53 o 
  -5   1   2      615.75      566.64     11.21 o 
  -4   1   2       52.96       40.27      2.78 o 
  -3   1   2      393.41      402.09      7.68 o 
  -2   1   2      879.02      838.84     13.45 o 
  -1   1   2     1779.63     2093.98     10.11 o 
   0   1   2     1589.44     2051.09     10.57 o 
   1   1   2      260.99      235.79      4.82 o 
   2   1   2     6225.29     5277.45     14.60 o 
   3   1   2       30.75       25.97      1.07 o 
   4   1   2       40.06       24.74      2.31 o 
   5   1   2        1.49        2.54      1.14 o 
   6   1   2      256.02      288.24     12.23 o 
   7   1   2       15.91       18.42      2.08 o 
   8   1   2       86.15      106.23      4.64 o 
   9   1   2       14.08       19.88      2.02 o 
  -7   2   2        1.58        3.15      1.08 o 
  -6   2   2      141.38      147.28      5.79 o 
  -5   2   2       11.12        9.88      1.20 o 
  -4   2   2        1.53        0.56      0.58 o 
  -3   2   2        3.21        1.23      0.47 o 
  -2   2   2      579.12      610.72      8.29 o 
  -1   2   2      406.27      434.01      9.78 o 
   0   2   2      313.07      348.48     11.21 o 
   1   2   2      698.87      778.62      6.84 o 
   2   2   2      275.28      298.48      3.89 o 
   3   2   2       22.35       18.59      1.29 o 
   4   2   2        0.34        0.91      0.37 o 
   5   2   2        0.50        1.05      0.80 o 
   6   2   2        2.72        3.34      1.16 o 
   7   2   2        9.99        7.37      1.30 o 
   8   2   2        0.10       -0.32      0.33 o 
   9   2   2        9.74       14.47      1.71 o 
  -7   3   2        0.26        1.61      0.57 o 
  -6   3   2        4.53        5.88      1.03 o 
  -5   3   2       55.87       58.03      2.92 o 
  -4   3   2      102.50       83.65      6.42 o 
  -3   3   2        4.04        6.26      1.56 o 
  -2   3   2     1192.09     1261.12     54.24 o 
  -1   3   2       25.66       32.11      1.48 o 
   0   3   2     1604.33     1998.14     16.56 o 
   1   3   2      438.10      493.57     12.12 o 
   2   3   2     2562.66     2296.53     18.27 o 
   3   3   2       35.60       26.44      1.67 o 
   4   3   2       11.98       22.15      1.69 o 
   5   3   2       56.60       44.18      4.42 o 
   6   3   2      121.88      130.81      7.95 o 
   7   3   2       55.29       56.96      5.72 o 
   8   3   2       44.60       57.39      5.44 o 
   9   3   2        0.58       -0.07      0.86 o 
  -7   4   2       19.15       21.09      2.11 o 
  -6   4   2       42.38       38.20      3.80 o 
  -5   4   2        0.19        0.00      0.60 o 
  -4   4   2       46.82       43.69      3.12 o 
  -3   4   2       86.32       83.60      6.03 o 
  -2   4   2       27.31       31.95      2.31 o 
  -1   4   2      284.09      323.48     11.46 o 
   0   4   2       10.65        9.81      0.80 o 
   1   4   2      306.26      304.40      7.86 o 
   2   4   2      113.78       98.07      5.36 o 
   3   4   2      162.67      164.33      4.61 o 
   4   4   2       30.50       25.29      1.97 o 
   5   4   2        6.72        6.22      1.08 o 
   6   4   2       46.80       51.34      3.41 o 
   7   4   2        6.62        5.06      1.86 o 
   8   4   2       13.91       13.50      2.71 o 
   9   4   2       18.76       25.69      2.80 o 
  -6   5   2        6.61        7.09      1.00 o 
  -5   5   2      105.59      103.16      4.70 o 
  -4   5   2        2.21        2.24      0.76 o 
  -3   5   2      373.77      336.03      8.96 o 
  -2   5   2      369.40      344.08     11.88 o 
  -1   5   2      766.78      901.92     23.52 o 
   0   5   2      423.83      516.29      7.88 o 
   1   5   2      114.25      136.74      3.93 o 
   2   5   2      666.35      562.06     14.51 o 
   3   5   2      481.95      424.43     10.67 o 
   4   5   2        1.70        1.03      0.32 o 
   5   5   2       72.95       70.27      3.86 o 
   6   5   2      104.27       95.45      5.31 o 
   7   5   2       14.72       15.58      3.21 o 
   8   5   2       26.93       26.78      3.97 o 
  -5   6   2       28.74       27.19      1.73 o 
  -4   6   2       19.01       17.28      1.94 o 
  -3   6   2       18.28       17.11      3.05 o 
  -2   6   2        1.29        2.03      1.07 o 
  -1   6   2        8.10       10.92      2.43 o 
   0   6   2       41.96       49.45      4.83 o 
   1   6   2        1.96        1.51      0.62 o 
   2   6   2       52.90       37.53      4.17 o 
   3   6   2       10.43        9.11      1.41 o 
   4   6   2       39.68       35.11      2.88 o 
   5   6   2       35.84       31.01      2.27 o 
   6   6   2      103.22      106.78      8.14 o 
   7   6   2       45.56       41.27      5.33 o 
   8   6   2       48.51       56.78      5.43 o 
  -5   7   2        6.40        6.11      1.17 o 
  -4   7   2        0.10        0.06      0.38 o 
  -3   7   2      105.93      101.70      7.03 o 
  -2   7   2      194.04      197.29     10.09 o 
  -1   7   2      153.86      148.39      6.19 o 
   0   7   2      138.08      178.09      9.70 o 
   1   7   2       16.80        9.78      2.47 o 
   2   7   2      123.98      100.34      7.30 o 
   3   7   2      227.87      183.02      6.68 o 
   4   7   2        7.45        5.01      1.17 o 
   5   7   2       49.94       38.19      3.51 o 
   6   7   2       61.30       56.85      6.19 o 
   7   7   2        8.76       11.05      2.83 o 
   8   7   2        8.62        8.89      2.01 o 
  -4   8   2       14.88       14.83      1.96 o 
  -3   8   2       12.17        6.27      1.55 o 
  -2   8   2       34.67       34.00      3.95 o 
  -1   8   2        4.41        3.02      0.93 o 
   0   8   2      124.95      128.17      8.57 o 
   1   8   2       95.04       98.22      6.63 o 
   2   8   2       43.68       43.03      2.70 o 
   3   8   2        2.48        2.39      0.68 o 
   4   8   2       49.04       39.57      3.45 o 
   5   8   2        0.57       -1.37      1.37 o 
   6   8   2       58.45       51.59      5.87 o 
   7   8   2       13.29       14.88      2.87 o 
   8   8   2       14.86       14.28      1.97 o 
  -3   9   2        8.95        8.16      1.40 o 
  -2   9   2        3.81        3.16      1.18 o 
  -1   9   2        6.89        9.87      1.46 o 
   0   9   2       33.35       33.48      2.83 o 
   1   9   2        1.97        1.80      0.89 o 
   2   9   2       55.38       50.45      5.49 o 
   3   9   2       47.48       52.35      3.46 o 
   4   9   2      113.84      108.12      7.86 o 
   5   9   2       24.53       26.18      3.82 o 
   6   9   2        7.80        9.99      2.04 o 
   7   9   2        3.84        5.25      1.33 o 
  -2  10   2       41.36       43.90      2.79 o 
  -1  10   2        3.36        3.01      0.64 o 
   0  10   2      103.74      117.73      4.46 o 
   1  10   2       45.13       44.08      2.90 o 
   2  10   2       43.57       40.11      4.32 o 
   3  10   2        0.05       -1.11      1.17 o 
   4  10   2       64.75       85.13      6.05 o 
   5  10   2        0.10       -0.54      0.54 o 
   6  10   2       46.23       63.47      4.37 o 
   1  11   2       32.95       34.88      3.02 o 
   2  11   2        8.12        8.47      1.54 o 
   3  11   2       21.08       23.08      2.66 o 
   4  11   2       40.73       39.27      3.18 o 
  -4 -10   3        2.06        2.75      0.75 o 
  -3 -10   3       13.87       16.53      2.17 o 
  -2 -10   3        4.33        6.62      1.42 o 
  -1 -10   3       30.48       31.65      3.74 o 
   0 -10   3       28.06       33.80      3.13 o 
   1 -10   3        5.29        3.21      0.90 o 
  -5  -9   3        0.11       -0.51      0.51 o 
  -4  -9   3       42.41       44.44      4.00 o 
  -3  -9   3        0.02       -0.33      0.41 o 
  -2  -9   3      152.62      166.07      8.37 o 
  -1  -9   3        4.17        3.93      1.48 o 
   0  -9   3      174.86      206.51      9.42 o 
   1  -9   3       90.03       96.21      6.14 o 
   2  -9   3       67.03       69.40      4.79 o 
   3  -9   3        0.59        0.41      0.37 o 
  -6  -8   3        6.89        6.12      1.22 o 
  -5  -8   3       48.11       50.67      5.27 o 
  -4  -8   3       22.18       21.42      2.18 o 
  -3  -8   3        4.82        4.91      0.97 o 
  -2  -8   3       37.88       40.33      3.03 o 
  -1  -8   3       21.88       22.57      2.27 o 
   0  -8   3       25.71       26.14      3.59 o 
   1  -8   3       13.12       14.62      2.70 o 
   2  -8   3      127.15      129.88      7.81 o 
   3  -8   3       13.61       10.82      2.13 o 
   4  -8   3       30.07       27.65      2.55 o 
  -6  -7   3       40.38       44.65      4.27 o 
  -5  -7   3        0.13        0.54      0.74 o 
  -4  -7   3       34.14       32.11      2.89 o 
  -3  -7   3       32.12       28.29      2.71 o 
  -2  -7   3      109.01      102.41      5.05 o 
  -1  -7   3      130.26      131.60      6.58 o 
   0  -7   3       74.37       80.83      4.33 o 
   1  -7   3      793.19      846.78     31.90 o 
   2  -7   3        3.17        3.41      1.02 o 
   3  -7   3       44.80       45.15      3.19 o 
   4  -7   3        6.91        5.79      0.98 o 
   5  -7   3       51.92       44.38      3.13 o 
  -7  -6   3        8.71       10.88      2.03 o 
  -6  -6   3       15.76       16.54      3.19 o 
  -5  -6   3      267.17      237.62     12.15 o 
  -4  -6   3        5.90        3.49      0.90 o 
  -3  -6   3       66.05       53.81      3.76 o 
  -2  -6   3       32.10       25.26      3.44 o 
  -1  -6   3      205.88      196.76      9.47 o 
   0  -6   3      122.33      151.21      8.65 o 
   1  -6   3      147.45      173.46      9.73 o 
   2  -6   3      111.45      120.83      5.87 o 
   3  -6   3      140.97      126.88      5.60 o 
   4  -6   3       83.36       84.19      4.39 o 
   5  -6   3      170.01      155.63      5.23 o 
   6  -6   3        8.58        7.93      1.40 o 
  -7  -5   3       21.39       25.25      3.69 o 
  -6  -5   3        0.99       -0.85      0.85 o 
  -5  -5   3      193.89      163.60     10.60 o 
  -4  -5   3        1.77        0.73      0.70 o 
  -3  -5   3      100.39       83.94      6.08 o 
  -2  -5   3      134.25      111.82      6.74 o 
  -1  -5   3      143.46      138.71      7.47 o 
   0  -5   3      165.74      174.49      8.61 o 
   1  -5   3      223.48      290.71     11.89 o 
   2  -5   3       62.91       52.70      4.06 o 
   3  -5   3       79.02       73.03      4.51 o 
   4  -5   3      111.04      102.36      4.98 o 
   5  -5   3        1.00        1.41      1.07 o 
   6  -5   3       34.86       35.91      3.53 o 
   7  -5   3       17.26       15.40      1.64 o 
  -8  -4   3        6.72        8.61      1.49 o 
  -7  -4   3        3.32        4.94      1.89 o 
  -6  -4   3      104.04      100.52      8.62 o 
  -5  -4   3      370.19      326.90     14.89 o 
  -4  -4   3      139.43      112.58      5.17 o 
  -3  -4   3      114.84       95.06      4.24 o 
  -2  -4   3      252.12      231.62      6.29 o 
  -1  -4   3      266.06      238.62      8.88 o 
   0  -4   3      522.06      684.86     15.48 o 
   1  -4   3      153.99      177.21      5.19 o 
   2  -4   3      197.82      209.69      5.38 o 
   3  -4   3        0.51       -0.09      0.35 o 
   4  -4   3      421.85      391.73     17.64 o 
   5  -4   3       75.49       72.09      5.90 o 
   6  -4   3       93.15       96.04      4.33 o 
   7  -4   3        3.43        3.57      0.72 o 
  -8  -3   3        0.07        0.46      0.37 o 
  -7  -3   3        4.81        6.39      2.04 o 
  -6  -3   3       12.30        9.88      1.78 o 
  -5  -3   3      357.12      323.45      9.95 o 
  -4  -3   3       46.44       36.41      2.82 o 
  -3  -3   3        3.67        2.12      0.94 o 
  -2  -3   3      147.39      129.04      4.28 o 
  -1  -3   3       30.27       25.39      2.56 o 
   0  -3   3       23.16       23.86      2.63 o 
   1  -3   3      579.93      770.29      8.16 o 
   2  -3   3        8.73        9.53      0.97 o 
   3  -3   3       27.64       11.63      1.50 o 
   4  -3   3        5.83        5.04      1.17 o 
   5  -3   3        4.16        3.02      0.90 o 
   6  -3   3        3.23        2.23      0.84 o 
   7  -3   3       26.95       30.53      2.73 o 
   8  -3   3        0.04       -0.56      0.56 o 
  -8  -2   3        1.84        2.07      0.76 o 
  -7  -2   3        0.69        0.52      0.71 o 
  -6  -2   3       21.68       24.02      3.35 o 
  -5  -2   3       52.55       43.72      4.45 o 
  -4  -2   3      105.20       90.28      4.28 o 
  -3  -2   3       34.43       29.78      2.24 o 
  -2  -2   3       43.16       41.27      2.24 o 
  -1  -2   3       75.02       94.66      2.44 o 
   0  -2   3      164.63      207.83      4.17 o 
   1  -2   3        2.50        2.60      0.42 o 
   2  -2   3      116.72      111.46      3.81 o 
   3  -2   3       10.19       10.06      1.79 o 
   4  -2   3      475.37      445.76     13.04 o 
   5  -2   3      220.91      208.74      9.92 o 
   6  -2   3       63.31       63.74      3.21 o 
   7  -2   3       14.68       15.46      1.83 o 
   8  -2   3        1.18       -0.11      0.68 o 
  -7  -1   3       38.57       43.94      2.87 o 
  -6  -1   3       54.72       51.46      4.91 o 
  -5  -1   3     1131.56     1017.98     18.46 o 
  -4  -1   3        2.10        2.41      0.82 o 
  -3  -1   3      581.13      576.25     27.09 o 
  -2  -1   3        1.18        1.91      0.57 o 
  -1  -1   3     2406.53     2726.18     11.31 o 
   0  -1   3      189.51      212.63      2.83 o 
   1  -1   3      180.77      205.48      5.49 o 
   2  -1   3      147.05      132.52     10.42 o 
   3  -1   3      814.73      710.41     13.44 o 
   4  -1   3      131.48      118.11      6.34 o 
   5  -1   3      310.45      273.70     10.89 o 
   6  -1   3        6.32        4.79      1.13 o 
   7  -1   3      146.15      171.05      9.05 o 
   8  -1   3        4.01        2.74      1.13 o 
  -7   0   3        0.01        1.32      0.79 o 
  -6   0   3        0.98        2.17      1.34 o 
  -5   0   3        5.40        7.16      1.37 o 
  -4   0   3      111.12       98.81      7.02 o 
  -3   0   3       52.17       51.48      3.55 o 
  -2   0   3      296.20      352.20      5.98 o 
  -1   0   3       81.18       82.74      2.37 o 
   0   0   3      800.24      965.13      4.99 o 
   1   0   3      274.77      365.74     17.45 o 
   2   0   3       17.81       25.75      1.93 o 
   3   0   3       12.95       24.83      4.05 o 
   4   0   3      102.16      105.81      5.55 o 
   5   0   3       99.24      112.15      6.56 o 
   6   0   3       73.29       77.97      4.42 o 
   7   0   3        5.92        4.77      1.48 o 
   8   0   3        3.30        4.00      1.09 o 
   9   0   3        0.03        0.98      0.61 o 
  -7   1   3        3.31        3.49      1.29 o 
  -6   1   3      131.50      141.57      8.12 o 
  -5   1   3      573.19      523.74     15.24 o 
  -4   1   3      153.03      134.96      5.33 o 
  -3   1   3      371.88      345.29      7.59 o 
  -2   1   3      198.31      198.31      4.60 o 
  -1   1   3     2522.48     3006.02     13.93 o 
   0   1   3      792.90     1014.86      6.98 o 
   1   1   3      611.90      811.50     10.66 o 
   2   1   3        1.42        4.26      0.82 o 
   3   1   3     1914.14     1727.89     12.08 o 
   4   1   3      478.61      458.14     10.26 o 
   5   1   3      677.31      700.76     17.19 o 
   6   1   3        2.46        2.69      1.23 o 
   7   1   3      194.96      207.37      7.13 o 
   8   1   3        4.75        2.50      1.05 o 
   9   1   3        2.40        3.80      0.99 o 
  -7   2   3        0.36        1.13      0.68 o 
  -6   2   3        1.64        0.72      0.48 o 
  -5   2   3       27.70       28.92      2.52 o 
  -4   2   3      122.26      102.68      6.81 o 
  -3   2   3        7.32       13.12      1.55 o 
  -2   2   3      253.05      301.37     15.28 o 
  -1   2   3       50.39       52.87      2.06 o 
   0   2   3      340.72      480.35      9.63 o 
   1   2   3       38.39       57.68      2.03 o 
   2   2   3       99.72       85.43      1.80 o 
   3   2   3      117.36      116.13      2.46 o 
   4   2   3       78.31       76.99      4.71 o 
   5   2   3       18.26       16.89      2.69 o 
   6   2   3      114.41      127.18      8.01 o 
   7   2   3      151.77      170.26      6.41 o 
   8   2   3        8.80        8.70      1.38 o 
   9   2   3       11.02       13.22      1.26 o 
  -7   3   3        7.11        9.70      1.64 o 
  -6   3   3       13.41       13.83      1.62 o 
  -5   3   3      201.14      211.42      5.54 o 
  -4   3   3      107.46       91.52      3.64 o 
  -3   3   3      161.80      146.69      7.73 o 
  -2   3   3       36.36       32.47      2.21 o 
  -1   3   3      240.28      274.46      5.74 o 
   0   3   3     1149.17     1484.88     15.91 o 
   1   3   3      423.30      466.17      5.77 o 
   2   3   3      983.01      922.29     12.67 o 
   3   3   3      326.14      316.09      4.49 o 
   4   3   3      643.56      625.94     37.46 o 
   5   3   3      102.71      108.95      4.15 o 
   6   3   3        4.55        6.14      1.79 o 
   7   3   3       26.78       29.74      4.24 o 
   8   3   3        0.09       -0.16      1.09 o 
   9   3   3        0.71        0.97      0.68 o 
  -6   4   3        3.12        4.29      0.86 o 
  -5   4   3      126.54      128.16      5.38 o 
  -4   4   3       34.93       30.94      2.61 o 
  -3   4   3       65.12       55.15      5.01 o 
  -2   4   3       89.58       99.78      5.93 o 
  -1   4   3      361.91      446.75     11.05 o 
   0   4   3       33.29       31.63      2.02 o 
   1   4   3      227.64      259.79      5.14 o 
   2   4   3       90.67       84.51      3.49 o 
   3   4   3      215.68      178.22      3.74 o 
   4   4   3       19.99       17.04      1.56 o 
   5   4   3       22.92       21.22      3.20 o 
   6   4   3       64.87       72.87      3.62 o 
   7   4   3      113.21      114.06      8.43 o 
   8   4   3        3.74        1.61      0.56 o 
   9   4   3        1.71        1.41      0.71 o 
  -6   5   3       22.66       22.86      2.43 o 
  -5   5   3       27.49       27.19      1.91 o 
  -4   5   3      163.39      157.89      5.94 o 
  -3   5   3      104.62       99.72      4.56 o 
  -2   5   3        1.64        2.92      1.07 o 
  -1   5   3      101.93      124.80      6.34 o 
   0   5   3      203.20      244.40      7.08 o 
   1   5   3       68.95       65.25      3.57 o 
   2   5   3      151.90      132.99      7.31 o 
   3   5   3      371.07      346.72     11.92 o 
   4   5   3       78.06       68.63      5.66 o 
   5   5   3      124.16      110.54      7.56 o 
   6   5   3        1.00        0.31      0.62 o 
   7   5   3       31.53       36.21      4.84 o 
   8   5   3        0.08        0.46      0.85 o 
   9   5   3        3.44        5.25      1.34 o 
  -5   6   3        8.13        7.27      1.46 o 
  -4   6   3        0.00        0.89      0.53 o 
  -3   6   3        2.68        2.24      0.51 o 
  -2   6   3       66.06       67.75      4.00 o 
  -1   6   3       15.51       16.03      2.85 o 
   0   6   3      137.95      174.09      9.26 o 
   1   6   3        2.67        2.79      1.27 o 
   2   6   3      168.01      161.38      8.86 o 
   3   6   3      291.77      226.70     10.76 o 
   4   6   3       14.83       14.27      2.92 o 
   5   6   3      121.69       98.53      4.11 o 
   6   6   3        7.33        8.07      1.53 o 
   7   6   3      231.85      246.40     12.27 o 
   8   6   3        0.00        0.69      0.94 o 
  -4   7   3       78.19       77.84      3.43 o 
  -3   7   3        0.57        0.59      0.67 o 
  -2   7   3       19.29       16.53      2.97 o 
  -1   7   3       46.68       43.77      3.36 o 
   0   7   3      305.18      340.85     13.40 o 
   1   7   3      253.53      266.17     12.10 o 
   2   7   3      385.22      348.19     13.69 o 
   3   7   3        2.45        3.25      1.35 o 
   4   7   3      227.86      172.49      8.58 o 
   5   7   3        1.10        0.86      0.65 o 
   6   7   3       18.47       13.92      3.34 o 
   7   7   3        3.53        5.91      2.04 o 
   8   7   3        5.77        4.73      1.59 o 
  -4   8   3        0.55        0.07      0.41 o 
  -3   8   3       79.27       76.72      5.16 o 
  -2   8   3        0.16        0.24      0.54 o 
  -1   8   3       90.94       93.93      4.84 o 
   0   8   3        0.95        3.09      0.94 o 
   1   8   3        8.56       10.74      3.38 o 
   2   8   3       22.40       19.19      2.25 o 
   3   8   3      166.80      157.80      5.31 o 
   4   8   3        0.71        1.37      0.57 o 
   5   8   3        6.70        5.29      1.95 o 
   6   8   3        0.11       -0.95      0.95 o 
   7   8   3       43.04       45.11      5.00 o 
   8   8   3        6.77        9.25      1.79 o 
  -3   9   3        8.30        7.37      1.17 o 
  -2   9   3       19.34       14.53      2.06 o 
  -1   9   3       53.66       52.00      3.21 o 
   0   9   3        0.34       -0.65      0.65 o 
   1   9   3      100.71       99.56      7.33 o 
   2   9   3        0.14        0.26      0.65 o 
   3   9   3       35.21       31.90      2.83 o 
   4   9   3       28.06       27.01      2.51 o 
   5   9   3        3.47        2.12      1.35 o 
   6   9   3        0.26       -0.56      1.01 o 
   7   9   3       11.65       10.26      2.01 o 
  -1  10   3       15.27       13.75      1.25 o 
   0  10   3       25.95       33.78      3.55 o 
   1  10   3        0.10       -0.82      0.82 o 
   2  10   3       76.68       89.78      6.31 o 
   3  10   3       44.77       47.22      3.09 o 
   4  10   3       13.00       16.99      2.09 o 
   5  10   3        1.25        2.38      0.67 o 
   6  10   3        4.57        6.63      1.46 o 
   1  11   3       13.34       16.33      2.05 o 
   2  11   3        4.86        4.28      1.10 o 
   3  11   3       18.33       19.48      2.37 o 
   4  11   3       63.10       55.85      3.73 o 
  -3 -10   4        0.49        0.27      0.35 o 
  -2 -10   4       45.11       50.92      3.52 o 
  -1 -10   4        0.57        1.33      0.59 o 
   1 -10   4       45.78       50.84      3.04 o 
  -4  -9   4       71.01       75.51      3.10 o 
  -3  -9   4       45.68       51.07      2.83 o 
  -2  -9   4       24.86       28.23      2.21 o 
  -1  -9   4       45.14       53.43      3.11 o 
   0  -9   4       40.17       50.86      4.47 o 
   1  -9   4        0.21        0.50      0.38 o 
   2  -9   4       40.84       40.64      3.40 o 
  -5  -8   4       18.37       18.29      2.42 o 
  -4  -8   4        9.33        8.60      1.85 o 
  -3  -8   4       31.16       32.63      3.69 o 
  -2  -8   4        4.81        4.24      1.00 o 
  -1  -8   4       47.39       50.14      3.36 o 
   0  -8   4        9.96        8.74      1.41 o 
   1  -8   4       96.89      112.19      4.94 o 
   2  -8   4       60.67       55.79      3.30 o 
   3  -8   4        8.62        7.92      1.11 o 
   4  -8   4        7.26        5.08      0.96 o 
  -6  -7   4        3.84        2.53      0.89 o 
  -5  -7   4       85.96       94.58      6.60 o 
  -4  -7   4        0.48       -0.61      0.71 o 
  -3  -7   4      107.64      108.95      5.19 o 
  -2  -7   4       57.14       51.34      3.56 o 
  -1  -7   4      132.15      115.68      5.28 o 
   0  -7   4       26.79       29.38      2.68 o 
   1  -7   4        5.99        5.58      1.15 o 
   2  -7   4        7.07        7.41      1.44 o 
   3  -7   4       13.93       13.78      1.70 o 
   4  -7   4       38.16       31.80      2.27 o 
   5  -7   4       13.03       11.90      1.55 o 
  -7  -6   4       25.36       28.94      2.72 o 
  -6  -6   4       29.80       36.04      4.17 o 
  -5  -6   4        9.73        9.38      2.28 o 
  -4  -6   4        0.38        0.88      1.14 o 
  -3  -6   4      215.92      183.40     10.05 o 
  -2  -6   4      137.02      120.52      4.37 o 
  -1  -6   4      340.57      310.65     11.83 o 
   0  -6   4      259.34      301.89     12.21 o 
   1  -6   4      377.12      416.29     23.85 o 
   2  -6   4      393.27      389.60      9.90 o 
   3  -6   4      226.07      225.97      7.52 o 
   4  -6   4      268.58      267.80      7.65 o 
   5  -6   4        5.07        4.69      1.27 o 
   6  -6   4       82.95       72.00      4.03 o 
  -7  -5   4        4.46        4.05      1.34 o 
  -6  -5   4       52.74       60.57      6.18 o 
  -5  -5   4      138.33      128.81      9.29 o 
  -4  -5   4      115.53       95.09      7.67 o 
  -3  -5   4       18.60       15.35      2.78 o 
  -2  -5   4      248.22      214.65      9.43 o 
  -1  -5   4      155.90      145.13      5.57 o 
   0  -5   4      674.80      770.31     18.19 o 
   1  -5   4       14.35       19.30      3.15 o 
   2  -5   4      386.32      434.41     15.99 o 
   3  -5   4        9.44        6.87      1.78 o 
   4  -5   4      115.65       97.85      6.98 o 
   5  -5   4       19.68       22.39      3.18 o 
   6  -5   4       43.88       46.79      4.02 o 
  -7  -4   4       25.26       35.91      3.98 o 
  -6  -4   4        6.17        5.31      2.04 o 
  -5  -4   4       23.93       15.85      3.26 o 
  -4  -4   4      212.21      176.78     10.35 o 
  -3  -4   4       94.58       78.43      3.37 o 
  -2  -4   4      310.34      280.51      5.93 o 
  -1  -4   4      176.28      160.04      5.18 o 
   0  -4   4      493.95      611.83     14.75 o 
   1  -4   4      177.19      203.41      9.24 o 
   2  -4   4      104.37      102.83     11.04 o 
   3  -4   4      170.71      164.84     21.46 o 
   4  -4   4       20.18       16.79      2.90 o 
   5  -4   4        9.92       11.04      1.58 o 
   6  -4   4       15.70       15.09      1.72 o 
   7  -4   4        5.57        5.50      0.85 o 
  -7  -3   4        0.29        0.49      0.65 o 
  -6  -3   4       28.40       27.92      4.29 o 
  -5  -3   4      205.31      187.01     11.25 o 
  -4  -3   4       13.41       11.73      1.64 o 
  -3  -3   4       18.86       14.22      1.70 o 
  -2  -3   4      279.93      262.33      5.46 o 
  -1  -3   4      252.59      313.70      6.60 o 
   0  -3   4      916.00     1017.32     17.00 o 
   1  -3   4        9.04       28.48      3.12 o 
   2  -3   4      127.97      132.77      7.68 o 
   3  -3   4        0.19       -0.22      0.91 o 
   4  -3   4       82.29       72.75      4.30 o 
   5  -3   4       12.86       14.17      1.84 o 
   6  -3   4        0.82        0.48      0.57 o 
   7  -3   4        1.43        2.14      0.69 o 
   8  -3   4        1.22        1.50      0.55 o 
  -7  -2   4       23.73       29.67      3.79 o 
  -6  -2   4        4.20        3.43      1.06 o 
  -5  -2   4        0.23        1.13      0.85 o 
  -4  -2   4       17.59       17.92      1.97 o 
  -3  -2   4       76.61       64.72      4.09 o 
  -2  -2   4       25.60       36.24      1.95 o 
  -1  -2   4      635.29      713.18      8.65 o 
   0  -2   4       66.77       93.65      2.32 o 
   1  -2   4      449.53      547.48     11.89 o 
   2  -2   4      809.07      977.47     12.40 o 
   3  -2   4      220.43      215.85      6.21 o 
   4  -2   4      161.67      159.62      8.32 o 
   5  -2   4       19.81       21.14      3.27 o 
   6  -2   4       49.28       47.65      3.36 o 
   7  -2   4       19.13       25.57      3.33 o 
   8  -2   4        1.74        1.87      0.84 o 
  -7  -1   4       16.97       19.36      1.86 o 
  -6  -1   4       19.78       17.76      2.15 o 
  -5  -1   4       84.02       71.96      5.61 o 
  -4  -1   4        3.86        2.58      0.93 o 
  -3  -1   4      286.88      269.35      8.41 o 
  -2  -1   4      217.58      204.63      4.81 o 
  -1  -1   4       11.70       12.14      0.79 o 
   0  -1   4      996.23     1158.66     11.80 o 
   1  -1   4     1979.63     2075.05     17.06 o 
   2  -1   4      237.70      237.64      5.38 o 
   3  -1   4      648.34      595.70     13.71 o 
   4  -1   4      199.53      175.88      7.42 o 
   5  -1   4      211.92      206.86      9.96 o 
   6  -1   4        8.78        6.29      1.24 o 
   7  -1   4       27.55       32.93      3.96 o 
   8  -1   4        2.34        3.34      1.12 o 
  -7   0   4       13.16       16.59      1.74 o 
  -6   0   4        6.78        8.34      2.03 o 
  -5   0   4        3.05        2.50      1.04 o 
  -4   0   4        0.34        0.13      0.40 o 
  -3   0   4       11.13       12.93      1.63 o 
  -2   0   4      507.08      600.39      8.42 o 
  -1   0   4      879.22     1096.57     18.53 o 
   0   0   4      850.95      966.25      8.95 o 
   1   0   4     1259.51     1632.49     10.62 o 
   2   0   4       25.72       44.25      4.89 o 
   3   0   4      273.25      282.62     14.36 o 
   4   0   4      128.66      106.98      4.09 o 
   5   0   4        7.48        5.52      1.56 o 
   6   0   4        7.08        6.80      1.20 o 
   7   0   4       70.14       76.33      6.01 o 
   8   0   4       11.26       13.45      1.66 o 
   9   0   4        9.12       10.46      1.48 o 
  -7   1   4       62.08       69.14      3.17 o 
  -6   1   4        1.60        3.49      1.18 o 
  -5   1   4        2.09        0.18      0.62 o 
  -4   1   4       33.05       27.00      2.49 o 
  -3   1   4      477.92      424.39      9.10 o 
  -2   1   4      266.28      263.08      9.17 o 
  -1   1   4      403.78      485.88      7.53 o 
   0   1   4     2798.68     3621.53     22.56 o 
   1   1   4     2432.69     3177.52     18.75 o 
   2   1   4     1270.95     1357.42     22.75 o 
   3   1   4       41.23       39.78      3.37 o 
   4   1   4      102.29      114.94      4.07 o 
   5   1   4       29.98       24.54      3.29 o 
   6   1   4        1.59        0.97      0.48 o 
   7   1   4        6.22        6.89      1.77 o 
   8   1   4        4.50        2.56      0.78 o 
   9   1   4        7.66        7.81      0.99 o 
  -7   2   4        0.81        1.78      0.51 o 
  -6   2   4        9.43       10.37      2.18 o 
  -5   2   4        0.12       -0.63      0.63 o 
  -4   2   4        3.15        3.12      0.54 o 
  -3   2   4       60.68       67.54      3.88 o 
  -2   2   4      657.29      796.06     14.87 o 
  -1   2   4      363.18      438.93     19.51 o 
   0   2   4      971.11     1116.03     10.83 o 
   1   2   4        2.86       14.06      1.46 o 
   2   2   4       75.09       60.41      2.45 o 
   3   2   4       22.85       27.12      1.74 o 
   4   2   4      687.04      678.84     14.65 o 
   5   2   4      151.27      175.94      8.56 o 
   6   2   4      108.79      102.45      7.29 o 
   7   2   4       14.31       14.30      1.83 o 
   8   2   4       59.53       77.61      4.03 o 
   9   2   4        0.11       -0.45      0.45 o 
  -6   3   4        6.43        5.12      1.45 o 
  -5   3   4        0.85        0.77      1.23 o 
  -4   3   4        3.74        3.89      0.94 o 
  -3   3   4       82.22       72.23      5.67 o 
  -2   3   4      238.57      261.82     15.96 o 
  -1   3   4      220.24      260.30      6.86 o 
   0   3   4        0.56        1.25      0.49 o 
   1   3   4     1655.81     1914.15     12.30 o 
   2   3   4        1.21        1.73      0.58 o 
   3   3   4        4.14        3.56      0.68 o 
   4   3   4      101.78       96.29      5.68 o 
   5   3   4       48.71       39.79      4.13 o 
   6   3   4       37.32       39.05      4.41 o 
   7   3   4       10.32       11.10      2.65 o 
   8   3   4       10.51        8.60      2.21 o 
   9   3   4        0.95       -0.89      0.89 o 
  -6   4   4        0.07       -0.55      0.62 o 
  -5   4   4        5.89        4.89      1.00 o 
  -4   4   4        0.54        0.81      0.62 o 
  -3   4   4       45.09       38.58      4.27 o 
  -2   4   4      103.27       96.86      6.20 o 
  -1   4   4       42.91       52.39      4.10 o 
   0   4   4      193.53      226.45      7.10 o 
   1   4   4       54.20       63.36      3.21 o 
   2   4   4        0.70        2.74      1.16 o 
   3   4   4        2.41        1.70      0.55 o 
   4   4   4       32.23       30.35      3.50 o 
   5   4   4      188.13      191.68      9.56 o 
   6   4   4        0.58        0.58      0.44 o 
   7   4   4        9.10        8.78      2.31 o 
   8   4   4        3.45        3.27      1.18 o 
   9   4   4        0.27        1.15      0.76 o 
  -6   5   4        1.94        1.36      0.54 o 
  -5   5   4       17.91       15.94      1.69 o 
  -4   5   4        2.32        1.93      0.58 o 
  -3   5   4      110.81       98.23      3.94 o 
  -2   5   4       31.57       33.54      3.89 o 
  -1   5   4      402.61      470.53     12.68 o 
   0   5   4      244.80      310.93     11.20 o 
   1   5   4      943.18     1111.06     36.94 o 
   2   5   4      514.97      526.26     14.47 o 
   3   5   4       20.39       19.80      3.66 o 
   4   5   4       16.44       15.50      2.76 o 
   5   5   4       93.61       96.18      7.10 o 
   6   5   4        1.63        1.76      0.51 o 
   7   5   4       45.76       57.88      5.91 o 
   8   5   4        0.13        0.58      1.11 o 
   9   5   4        6.60       10.17      2.01 o 
  -5   6   4       12.32       10.37      1.57 o 
  -4   6   4        6.82        8.00      1.00 o 
  -3   6   4       31.46       30.78      2.19 o 
  -2   6   4       84.51       80.24      3.52 o 
  -1   6   4       24.25       25.73      3.62 o 
   0   6   4      406.81      485.14     15.46 o 
   1   6   4      387.81      446.62     13.21 o 
   2   6   4      534.21      492.01     15.62 o 
   3   6   4       89.31       76.30      6.43 o 
   4   6   4      313.09      273.68     12.41 o 
   5   6   4      603.53      548.93     12.37 o 
   6   6   4      190.40      170.75      5.73 o 
   7   6   4       16.11       15.53      3.03 o 
   8   6   4       85.38      110.84      7.91 o 
   9   6   4        1.88        1.82      0.78 o 
  -4   7   4       18.97       21.88      1.70 o 
  -3   7   4        3.30        2.38      0.98 o 
  -2   7   4      109.24      104.29      5.02 o 
  -1   7   4       10.95       10.24      1.58 o 
   0   7   4        3.04        2.07      0.86 o 
   1   7   4       22.12       27.47      4.03 o 
   2   7   4        0.33        0.31      0.59 o 
   3   7   4       41.40       35.32      4.52 o 
   4   7   4       30.57       23.84      2.09 o 
   5   7   4       40.42       41.66      3.66 o 
   6   7   4       60.83       59.77      6.30 o 
   7   7   4        4.09        5.95      2.07 o 
   8   7   4       26.23       32.35      4.01 o 
  -3   8   4       19.11       16.61      2.22 o 
  -2   8   4        2.97        1.66      0.50 o 
  -1   8   4       63.54       61.74      3.75 o 
   0   8   4       39.01       45.13      5.05 o 
   1   8   4      351.62      361.18     16.17 o 
   2   8   4       59.09       57.08      3.89 o 
   3   8   4      107.26       90.71      4.98 o 
   4   8   4        0.18        0.33      0.39 o 
   5   8   4      453.41      426.42     26.08 o 
   6   8   4        9.27        8.15      2.36 o 
   7   8   4       21.31       25.23      3.70 o 
   8   8   4        6.04        7.29      1.69 o 
  -2   9   4       16.35       14.91      1.35 o 
  -1   9   4        0.01        0.84      0.68 o 
   0   9   4        0.31        1.10      0.57 o 
   1   9   4        4.42        5.02      1.42 o 
   2   9   4        0.48        0.79      0.50 o 
   3   9   4        4.21        2.64      1.93 o 
   4   9   4       11.84        9.73      1.20 o 
   5   9   4       15.05       13.69      2.96 o 
   6   9   4        4.34        6.51      1.61 o 
   7   9   4        2.97        4.56      1.40 o 
  -1  10   4       12.80       13.48      1.78 o 
   0  10   4       13.28       15.10      2.28 o 
   1  10   4       87.71       94.71      6.17 o 
   2  10   4       18.35       19.64      2.87 o 
   3  10   4       35.26       41.02      2.85 o 
   4  10   4        1.06        1.49      1.06 o 
   5  10   4      142.41      178.85      7.94 o 
   6  10   4        4.46        5.14      1.38 o 
   1  11   4        2.21        3.19      0.91 o 
   2  11   4       18.29       16.73      2.13 o 
   3  11   4        0.77        1.33      0.63 o 
   4  11   4        0.17       -0.61      0.61 o 
  -1 -10   5       11.50       14.63      1.61 o 
  -3  -9   5        8.05        7.32      0.97 o 
  -2  -9   5        2.97        2.85      0.64 o 
  -1  -9   5        9.67       10.27      1.27 o 
   0  -9   5       13.04       14.90      1.51 o 
   1  -9   5       34.80       35.74      2.94 o 
   2  -9   5        9.40        8.28      1.31 o 
  -5  -8   5       46.41       44.20      2.26 o 
  -4  -8   5      118.70      116.58      4.31 o 
  -3  -8   5        0.17        0.60      0.35 o 
  -2  -8   5       13.41       11.62      1.58 o 
  -1  -8   5        3.05        1.93      0.69 o 
   0  -8   5       21.56       25.45      2.34 o 
   1  -8   5        1.92        2.22      0.79 o 
   2  -8   5        0.30        0.24      0.33 o 
   3  -8   5        4.80        4.16      0.74 o 
  -6  -7   5       17.55       19.41      2.09 o 
  -5  -7   5        5.57        4.89      1.37 o 
  -4  -7   5       95.23      102.92      6.82 o 
  -3  -7   5        4.72        4.81      1.46 o 
  -2  -7   5       48.94       44.51      4.74 o 
  -1  -7   5       39.45       41.95      3.18 o 
   0  -7   5       56.62       55.09      3.67 o 
   1  -7   5        1.96        1.28      0.93 o 
   2  -7   5       15.35       13.23      1.77 o 
   3  -7   5        7.76        4.58      1.38 o 
   4  -7   5        1.12        1.17      0.72 o 
   5  -7   5       40.34       36.98      2.62 o 
  -6  -6   5      117.95      145.96      7.23 o 
  -5  -6   5       80.01       70.19      5.95 o 
  -4  -6   5      827.30      750.70     20.35 o 
  -3  -6   5        4.51        4.52      1.58 o 
  -2  -6   5      598.78      524.61     16.38 o 
  -1  -6   5       10.85        8.77      2.05 o 
   0  -6   5      717.54      758.92     43.35 o 
   1  -6   5       54.31       53.24      3.69 o 
   2  -6   5      219.81      215.93      7.43 o 
   3  -6   5      103.45      102.42      7.18 o 
   4  -6   5      120.67      120.08      7.22 o 
   5  -6   5        4.00        3.78      1.21 o 
   6  -6   5       39.32       32.21      2.46 o 
  -6  -5   5       17.36       18.02      2.91 o 
  -5  -5   5       16.89       17.86      3.38 o 
  -4  -5   5       26.97       23.72      3.89 o 
  -3  -5   5      265.23      225.29     11.45 o 
  -2  -5   5       13.35       12.62      2.38 o 
  -1  -5   5        4.20        4.16      0.97 o 
   0  -5   5       57.05       80.74      5.89 o 
   1  -5   5      104.26      112.34      7.41 o 
   2  -5   5      211.60      236.58     11.58 o 
   3  -5   5      159.96      150.44      8.97 o 
   4  -5   5       86.52       80.45      6.53 o 
   5  -5   5      126.73      116.77      7.30 o 
   6  -5   5       31.44       32.81      3.31 o 
  -7  -4   5        2.44        3.53      1.01 o 
  -6  -4   5        1.16        2.55      1.29 o 
  -5  -4   5      126.44      107.53      8.28 o 
  -4  -4   5       80.70       68.89      6.53 o 
  -3  -4   5       53.44       44.42      3.18 o 
  -2  -4   5        5.78        4.25      0.98 o 
  -1  -4   5       25.32       23.78      2.18 o 
   0  -4   5        7.29       10.42      2.01 o 
   1  -4   5       43.79       42.49      4.27 o 
   2  -4   5      162.45      202.36     10.32 o 
   3  -4   5       11.18       10.42      2.54 o 
   4  -4   5        5.33        4.25      1.53 o 
   5  -4   5       61.32       57.98      3.60 o 
   6  -4   5        5.47        6.89      1.13 o 
   7  -4   5        0.05        0.52      0.24 o 
  -7  -3   5        6.44        7.43      1.53 o 
  -6  -3   5       34.02       38.00      4.64 o 
  -5  -3   5       17.78       13.16      3.03 o 
  -4  -3   5      124.79       98.32      7.78 o 
  -3  -3   5      107.42       86.23      4.28 o 
  -2  -3   5       36.11       31.89      2.04 o 
  -1  -3   5      179.85      211.51      7.54 o 
   0  -3   5       58.47       70.34     11.73 o 
   1  -3   5        8.66        7.63      1.61 o 
   2  -3   5      154.68      162.84      8.45 o 
   3  -3   5       78.19       74.26      6.15 o 
   4  -3   5       18.81       14.52      2.06 o 
   5  -3   5       54.29       45.38      2.67 o 
   6  -3   5       12.05        9.99      1.54 o 
   7  -3   5        6.54        7.79      1.75 o 
  -7  -2   5        0.07        0.38      0.55 o 
  -6  -2   5       58.45       59.36      3.73 o 
  -5  -2   5       38.16       39.36      3.25 o 
  -4  -2   5      437.38      372.46     10.86 o 
  -3  -2   5       38.14       35.09      2.62 o 
  -2  -2   5     1093.80     1144.71     11.42 o 
  -1  -2   5      349.79      450.21      6.55 o 
   0  -2   5     1393.93     1790.54     11.68 o 
   1  -2   5      176.83      246.20      6.09 o 
   2  -2   5       90.48      127.88      6.74 o 
   3  -2   5       37.85       39.30      2.34 o 
   4  -2   5      640.95      532.08     28.99 o 
   5  -2   5        6.79        5.85      0.79 o 
   6  -2   5       88.66       81.46      4.45 o 
   7  -2   5        7.44        8.25      1.86 o 
   8  -2   5       22.84       27.97      2.79 o 
  -7  -1   5       17.46       17.76      2.00 o 
  -6  -1   5       98.86      101.89      4.91 o 
  -5  -1   5        7.56        8.19      1.49 o 
  -4  -1   5      289.54      231.02      7.38 o 
  -3  -1   5       63.22       48.46      2.95 o 
  -2  -1   5      435.35      429.32      9.36 o 
  -1  -1   5      376.34      466.81     10.93 o 
   0  -1   5      797.49      979.00     11.21 o 
   1  -1   5        3.84        7.61      0.96 o 
   2  -1   5     1122.71     1302.73     53.64 o 
   3  -1   5        1.82        2.12      0.65 o 
   4  -1   5      724.00      615.75     24.57 o 
   5  -1   5       72.50       69.61      5.97 o 
   6  -1   5      226.07      214.51      7.01 o 
   7  -1   5       26.35       31.24      3.80 o 
   8  -1   5      109.99      129.52      4.80 o 
  -7   0   5        4.43        4.52      1.03 o 
  -6   0   5        0.37        0.39      0.62 o 
  -5   0   5       69.79       73.06      5.77 o 
  -4   0   5        4.09        3.42      0.71 o 
  -3   0   5      266.35      238.36      7.35 o 
  -2   0   5       38.30       48.28      4.35 o 
  -1   0   5       84.81      135.81      3.63 o 
   0   0   5       15.22       25.93      1.49 o 
   1   0   5      236.88      262.11      8.75 o 
   2   0   5      980.79     1096.86      9.46 o 
   3   0   5      422.59      425.66     11.62 o 
   4   0   5       93.16       89.94      4.00 o 
   5   0   5      323.70      306.98     11.78 o 
   6   0   5        1.87        1.72      0.53 o 
   7   0   5       10.23       10.46      2.30 o 
   8   0   5        0.72        1.17      0.57 o 
   9   0   5        5.39        7.85      1.32 o 
  -7   1   5       17.93       23.17      2.24 o 
  -6   1   5      136.66      140.09      7.33 o 
  -5   1   5        0.04        0.20      0.75 o 
  -4   1   5      239.93      230.78      9.92 o 
  -3   1   5       65.21       60.62      3.75 o 
  -2   1   5      465.06      470.86     13.43 o 
  -1   1   5       13.80       18.59      1.29 o 
   0   1   5       18.04       19.46      1.26 o 
   1   1   5       57.26      101.34      4.98 o 
   2   1   5       12.08       20.47      1.41 o 
   3   1   5        0.78        3.04      0.90 o 
   4   1   5      193.23      193.64     11.13 o 
   5   1   5      135.75      133.98      7.68 o 
   6   1   5        9.89       13.28      1.72 o 
   7   1   5        9.70        9.13      2.09 o 
   8   1   5       37.98       45.43      3.10 o 
   9   1   5        0.25        0.24      0.31 o 
  -6   2   5       47.69       52.00      4.46 o 
  -5   2   5       35.31       33.89      3.95 o 
  -4   2   5       72.21       70.02      3.79 o 
  -3   2   5      221.35      197.46      6.63 o 
  -2   2   5      162.85      176.45     11.61 o 
  -1   2   5        0.60        1.78      0.58 o 
   0   2   5      658.20      829.54     14.11 o 
   1   2   5     1240.65     1554.29     36.36 o 
   2   2   5     2074.19     2479.98     56.09 o 
   3   2   5     1176.46     1183.74     12.22 o 
   4   2   5       39.36       34.45      2.26 o 
   5   2   5     1023.79     1111.12     21.42 o 
   6   2   5       51.76       53.99      5.24 o 
   7   2   5       57.80       67.47      4.07 o 
   8   2   5        9.36        8.61      1.37 o 
   9   2   5       16.40       22.08      1.71 o 
  -6   3   5       25.93       22.93      2.72 o 
  -5   3   5       16.61       18.02      3.06 o 
  -4   3   5       34.51       28.04      3.40 o 
  -3   3   5        5.32        3.45      1.31 o 
  -2   3   5      128.49      129.02      5.13 o 
  -1   3   5       30.12       27.91      1.80 o 
   0   3   5      102.62      122.27      5.93 o 
   1   3   5       16.95       32.84      2.15 o 
   2   3   5      428.31      491.52     16.25 o 
   3   3   5       67.71       66.53      3.15 o 
   4   3   5       65.81       48.90      4.18 o 
   5   3   5       40.79       40.99      4.24 o 
   6   3   5        6.56        9.73      1.63 o 
   7   3   5        0.14        1.56      0.76 o 
   8   3   5        8.43        8.83      2.21 o 
   9   3   5        8.68       14.23      2.31 o 
  -6   4   5        2.14        1.97      0.51 o 
  -5   4   5       19.73       20.74      2.92 o 
  -4   4   5        6.44        6.64      1.22 o 
  -3   4   5       29.66       26.76      2.03 o 
  -2   4   5        0.98        0.53      0.40 o 
  -1   4   5       39.32       54.11      4.43 o 
   0   4   5        4.86        7.99      1.13 o 
   1   4   5      116.20      106.83      4.32 o 
   2   4   5      114.05      123.19      4.53 o 
   3   4   5       34.33       25.08      2.13 o 
   4   4   5        7.03        4.28      1.40 o 
   5   4   5      639.86      608.08     17.37 o 
   6   4   5        0.18        1.24      0.67 o 
   7   4   5        9.52        9.70      1.69 o 
   8   4   5        2.38        2.91      1.05 o 
   9   4   5        4.71        6.26      1.47 o 
  -5   5   5       15.32       14.56      2.15 o 
  -4   5   5       44.05       40.94      2.82 o 
  -3   5   5        7.87        6.74      1.04 o 
  -2   5   5      102.57       97.11      3.28 o 
  -1   5   5       45.10       44.17      4.11 o 
   0   5   5        2.28        4.26      1.28 o 
   1   5   5       43.71       39.81      2.70 o 
   2   5   5       35.02       34.39      2.74 o 
   3   5   5      176.02      140.69     11.12 o 
   4   5   5      140.93      133.81      8.17 o 
   5   5   5        3.83        6.00      1.86 o 
   6   5   5        3.86        4.90      1.07 o 
   7   5   5        5.15        5.59      1.23 o 
   8   5   5       18.77       18.40      3.08 o 
   9   5   5       20.25       33.50      3.63 o 
  -5   6   5       11.50       10.92      1.44 o 
  -4   6   5       96.77       94.29      5.66 o 
  -3   6   5       34.78       30.41      2.16 o 
  -2   6   5      554.41      533.52     16.93 o 
  -1   6   5       48.03       44.90      3.29 o 
   0   6   5      791.69      953.62     21.58 o 
   1   6   5      593.14      706.90     13.09 o 
   2   6   5     1084.26     1021.58     22.86 o 
   3   6   5      298.09      257.40     11.92 o 
   4   6   5      596.64      519.13     17.30 o 
   5   6   5     1021.34      945.18     16.36 o 
   6   6   5       57.39       50.80      3.68 o 
   7   6   5       46.09       48.78      5.08 o 
   8   6   5       35.97       47.56      5.87 o 
   9   6   5       10.00       13.37      2.09 o 
  -4   7   5        0.17       -0.30      0.36 o 
  -3   7   5        0.14        0.12      0.36 o 
  -2   7   5       17.38       17.54      1.59 o 
  -1   7   5        5.22        5.22      1.77 o 
   0   7   5      168.76      172.89      6.67 o 
   1   7   5        1.00        0.99      0.75 o 
   2   7   5      393.93      384.67     18.82 o 
   3   7   5       10.63       11.89      1.61 o 
   4   7   5      264.68      233.77      8.11 o 
   5   7   5       59.38       51.71      5.52 o 
   6   7   5      146.37      126.57      9.12 o 
   7   7   5       16.45       17.02      2.81 o 
   8   7   5       44.78       51.97      4.91 o 
  -3   8   5        9.88        9.39      1.41 o 
  -2   8   5       22.79       22.35      2.88 o 
  -1   8   5       86.88       93.00      6.75 o 
   0   8   5       22.55       22.52      3.60 o 
   1   8   5       12.55        9.34      1.90 o 
   2   8   5       35.48       29.07      2.32 o 
   3   8   5       39.38       32.69      2.46 o 
   4   8   5       31.73       23.35      3.50 o 
   5   8   5      138.13      135.87      6.07 o 
   6   8   5       11.78       11.87      1.75 o 
   7   8   5        0.09        0.13      0.65 o 
   8   8   5        0.61        1.15      0.79 o 
  -1   9   5       37.20       35.67      3.68 o 
   0   9   5        1.34        1.46      0.68 o 
   1   9   5       51.11       55.63      3.68 o 
   2   9   5        0.67        0.88      0.58 o 
   3   9   5       37.68       34.04      2.85 o 
   4   9   5        1.24        1.21      1.42 o 
   5   9   5      148.63      164.79      7.30 o 
   6   9   5       11.66       11.97      1.51 o 
   7   9   5        6.97        6.29      1.47 o 
  -1  10   5       44.48       47.26      3.02 o 
   0  10   5       31.08       39.52      3.44 o 
   1  10   5        4.45        2.06      0.51 o 
   2  10   5       30.58       33.87      3.61 o 
   3  10   5        7.62        5.72      1.12 o 
   4  10   5       13.50       11.77      1.44 o 
   5  10   5       15.89       13.22      2.00 o 
   6  10   5        0.90        0.37      0.48 o 
   1  11   5       17.63       17.98      1.94 o 
   2  11   5       34.04       41.10      3.14 o 
   3  11   5       11.61       11.39      1.67 o 
   4  11   5       89.86       81.48      3.97 o 
  -2  -9   6       23.32       27.25      1.70 o 
  -1  -9   6        3.52        3.32      0.66 o 
   0  -9   6       18.79       25.01      1.75 o 
   1  -9   6        0.30        0.09      0.43 o 
  -4  -8   6       46.28       45.48      7.96 o 
  -3  -8   6       11.57       11.41      1.88 o 
  -2  -8   6        0.82        0.89      0.89 o 
  -1  -8   6       80.30       85.38      4.01 o 
   0  -8   6       10.13       11.72      1.52 o 
   1  -8   6       40.04       45.64      2.91 o 
   2  -8   6        5.68        4.97      0.86 o 
   3  -8   6        6.40        6.58      1.24 o 
  -5  -7   6        1.10        1.68      0.76 o 
  -4  -7   6        0.18        0.07      0.32 o 
  -3  -7   6        0.25        0.07      0.54 o 
  -2  -7   6       15.60       13.19      1.68 o 
  -1  -7   6       79.27       74.69      4.11 o 
   0  -7   6       69.58       75.44      4.18 o 
   1  -7   6       38.33       43.17      3.15 o 
   2  -7   6      103.31      110.94      7.03 o 
   3  -7   6        0.63        1.13      0.62 o 
   4  -7   6       21.47       22.19      2.51 o 
  -5  -6   6      123.34      133.15      7.22 o 
  -4  -6   6       12.75       12.93      2.60 o 
  -3  -6   6      124.42      122.45      7.94 o 
  -2  -6   6       30.89       25.87      3.77 o 
  -1  -6   6      273.28      272.85      8.01 o 
   0  -6   6        3.76        4.65      1.06 o 
   1  -6   6      196.04      214.00      7.26 o 
   2  -6   6       22.56       23.78      2.41 o 
   3  -6   6       34.02       30.87      3.95 o 
   4  -6   6        0.55        0.09      0.55 o 
   5  -6   6       13.92       13.52      2.10 o 
  -6  -5   6        5.95        6.53      1.45 o 
  -5  -5   6      106.02      110.66      7.24 o 
  -4  -5   6        0.10       -0.86      0.86 o 
  -3  -5   6      170.86      153.64      9.29 o 
  -2  -5   6        1.71        1.52      0.87 o 
  -1  -5   6     1130.13     1058.94     15.99 o 
   0  -5   6       69.62       65.92      3.77 o 
   1  -5   6      639.48      677.57     12.63 o 
   2  -5   6       86.39       85.04      9.58 o 
   3  -5   6      142.54      139.32      8.96 o 
   4  -5   6        1.85        1.49      1.03 o 
   5  -5   6       83.28       81.71      5.96 o 
   6  -5   6        3.42        3.51      1.14 o 
  -6  -4   6        4.60        3.73      1.14 o 
  -5  -4   6        0.10       -0.36      0.84 o 
  -4  -4   6       27.82       25.54      3.94 o 
  -3  -4   6        0.72        0.87      0.76 o 
  -2  -4   6        3.04        5.05      1.62 o 
  -1  -4   6        0.29        1.38      0.99 o 
   0  -4   6        4.09        6.02      1.17 o 
   1  -4   6       79.37       85.94      4.46 o 
   2  -4   6      139.66      134.14      8.57 o 
   3  -4   6       27.86       27.32      1.91 o 
   4  -4   6        6.74        5.09      1.21 o 
   5  -4   6        2.14        2.24      0.67 o 
   6  -4   6        4.08        4.98      0.99 o 
   7  -4   6        0.34       -0.04      0.29 o 
  -6  -3   6        9.12       11.37      2.14 o 
  -5  -3   6        4.35        3.49      1.31 o 
  -4  -3   6        0.27        0.42      0.79 o 
  -3  -3   6        0.78       -0.42      2.66 o 
  -2  -3   6        1.68        3.42      1.04 o 
  -1  -3   6      424.22      448.47     14.37 o 
   0  -3   6       55.96       67.52      5.33 o 
   1  -3   6      124.37      129.70      5.06 o 
   2  -3   6       18.53       29.80      4.25 o 
   3  -3   6        1.42        2.05      1.25 o 
   4  -3   6        1.00        1.00      0.46 o 
   5  -3   6        3.80        2.21      0.89 o 
   6  -3   6        4.34        3.04      1.06 o 
   7  -3   6        2.14        1.55      0.79 o 
  -6  -2   6       38.84       46.88      2.95 o 
  -5  -2   6       22.31       20.68      2.35 o 
  -4  -2   6        7.51        5.92      1.38 o 
  -3  -2   6      139.32      123.69      8.22 o 
  -2  -2   6      175.76      168.11      6.26 o 
  -1  -2   6        1.63        2.42      0.71 o 
   0  -2   6      599.35      716.77     15.74 o 
   1  -2   6      362.84      486.06     13.54 o 
   2  -2   6     1731.81     1901.27     43.44 o 
   3  -2   6      170.45      191.49     18.78 o 
   4  -2   6       36.49       29.37      2.73 o 
   5  -2   6        0.48        0.76      0.43 o 
   6  -2   6      104.21       98.84      7.16 o 
   7  -2   6        1.08        0.03      0.72 o 
   8  -2   6        8.55       12.42      1.23 o 
  -6  -1   6        0.66        0.28      0.38 o 
  -5  -1   6       44.26       42.83      3.28 o 
  -4  -1   6       70.69       53.46      5.06 o 
  -3  -1   6      152.33      138.90      8.66 o 
  -2  -1   6      124.61      123.71      5.27 o 
  -1  -1   6     1570.69     1844.57     25.46 o 
   0  -1   6       94.36      130.43      3.79 o 
   1  -1   6     1253.07     1429.85     21.60 o 
   2  -1   6      128.92      151.63      7.41 o 
   3  -1   6      367.06      345.11     24.03 o 
   4  -1   6        1.22       -0.12      1.25 o 
   5  -1   6       40.97       35.98      3.96 o 
   6  -1   6       45.40       43.19      2.68 o 
   7  -1   6       22.35       24.85      3.43 o 
   8  -1   6       17.17       19.11      1.91 o 
  -6   0   6       24.87       26.18      3.12 o 
  -5   0   6       19.73       14.75      2.63 o 
  -3   0   6       10.71        7.62      1.44 o 
  -2   0   6      119.45      113.63      7.21 o 
  -1   0   6      480.30      623.41     13.04 o 
   0   0   6      221.73      236.35      6.63 o 
   1   0   6        0.26        1.96      1.00 o 
   2   0   6      715.06      858.52     16.58 o 
   3   0   6       16.73       10.57      1.25 o 
   4   0   6       30.08       28.39      2.40 o 
   5   0   6       54.96       52.26      4.93 o 
   6   0   6       25.06       25.12      2.00 o 
   7   0   6       46.35       48.84      4.80 o 
   8   0   6        4.12        5.14      1.09 o 
  -6   1   6        0.05        0.04      0.45 o 
  -5   1   6        9.37       10.55      2.02 o 
  -4   1   6        9.59        9.04      2.10 o 
  -3   1   6       19.26       14.12      1.89 o 
  -2   1   6        8.65        5.85      1.64 o 
  -1   1   6      167.24      178.21      4.39 o 
   0   1   6        9.46       10.69      1.02 o 
   1   1   6       64.55       63.03      2.95 o 
   2   1   6      265.23      270.45      9.30 o 
   3   1   6       36.08       31.57      2.21 o 
   4   1   6        2.37        2.90      0.86 o 
   5   1   6       25.42       25.51      3.37 o 
   6   1   6      238.91      239.94     13.01 o 
   7   1   6       10.76       12.67      2.46 o 
   8   1   6        0.88        1.60      0.62 o 
   9   1   6       15.83       21.82      1.63 o 
  -6   2   6        0.03        0.06      0.28 o 
  -5   2   6       44.24       38.41      4.09 o 
  -4   2   6       40.25       33.77      4.23 o 
  -3   2   6      189.47      172.90      6.49 o 
  -2   2   6      123.09      118.51      5.16 o 
  -1   2   6     1181.61     1421.33     19.11 o 
   0   2   6      300.04      381.77      6.18 o 
   1   2   6      284.71      351.43      9.08 o 
   2   2   6     1222.99     1676.62     23.20 o 
   3   2   6      213.03      186.76     13.07 o 
   4   2   6       70.99       64.84      4.92 o 
   5   2   6        2.03        1.62      0.83 o 
   6   2   6       33.07       31.78      3.18 o 
   7   2   6       33.99       37.77      3.01 o 
   8   2   6       17.51       22.14      2.41 o 
   9   2   6        0.93        1.43      0.81 o 
  -6   3   6        1.44        2.04      0.66 o 
  -5   3   6        0.12        0.03      0.57 o 
  -4   3   6       15.34       13.05      2.70 o 
  -3   3   6        3.28        4.65      1.88 o 
  -2   3   6       22.05       18.85      2.13 o 
  -1   3   6       24.10       17.27      1.98 o 
   0   3   6      103.26      124.51      6.46 o 
   1   3   6       39.02       32.60      3.31 o 
   2   3   6      409.26      475.38      8.81 o 
   3   3   6        1.20        0.67      1.10 o 
   4   3   6       18.02       18.99      1.86 o 
   5   3   6      113.17      102.25      6.74 o 
   6   3   6      501.46      499.17     11.44 o 
   7   3   6        1.18        3.02      1.05 o 
   8   3   6       13.98       18.83      3.16 o 
   9   3   6        5.34       10.09      2.00 o 
  -5   4   6        2.85        3.24      0.77 o 
  -4   4   6        4.19        2.58      1.23 o 
  -3   4   6       38.35       34.28      4.32 o 
  -2   4   6      179.34      176.69      6.01 o 
  -1   4   6      195.17      232.40      9.85 o 
   0   4   6      119.21      151.78      5.32 o 
   1   4   6        3.86        1.75      0.93 o 
   2   4   6      281.76      305.00     13.22 o 
   3   4   6       88.18       71.03      3.66 o 
   4   4   6        9.41       10.70      2.17 o 
   5   4   6       63.01       62.47      5.60 o 
   6   4   6       31.21       33.18      2.44 o 
   7   4   6       36.19       35.93      3.16 o 
   8   4   6        5.19        7.51      1.98 o 
   9   4   6        0.71        2.89      1.25 o 
  -5   5   6        6.32        5.55      0.81 o 
  -4   5   6        2.00        3.09      1.19 o 
  -3   5   6        0.16        0.36      0.41 o 
  -2   5   6       27.81       26.49      2.61 o 
   1   5   6       94.36      124.14      9.48 o 
   2   5   6      334.90      316.02      8.48 o 
   3   5   6       28.20       34.95      2.86 o 
   4   5   6      119.24       89.13      6.73 o 
   5   5   6        0.52        0.86      0.51 o 
   6   5   6      365.45      343.92      7.84 o 
   7   5   6        0.70        1.19      1.04 o 
   8   5   6       28.18       34.00      3.98 o 
   9   5   6       16.55       23.24      3.10 o 
  -4   6   6       86.50       79.76      4.79 o 
  -3   6   6      284.57      283.26     12.52 o 
  -2   6   6       20.22       16.67      2.06 o 
  -1   6   6      796.19      824.39     31.75 o 
   0   6   6       78.59       78.85      4.31 o 
   1   6   6      534.16      655.45     18.33 o 
   2   6   6       25.45       26.98      3.81 o 
   3   6   6      561.17      447.71     18.33 o 
   4   6   6       44.34       45.95      3.57 o 
   5   6   6        0.63        2.01      1.13 o 
   6   6   6      191.79      205.29     11.05 o 
   7   6   6       76.64       84.07      4.66 o 
   8   6   6        2.43        3.58      0.90 o 
  -3   7   6       59.99       62.38      4.22 o 
  -2   7   6        2.84        2.86      0.82 o 
  -1   7   6       10.69       12.56      1.86 o 
   0   7   6       27.80       32.82      2.30 o 
   1   7   6       82.26       88.06      4.71 o 
   2   7   6       26.65       26.20      1.82 o 
   3   7   6      231.67      218.56      6.30 o 
   4   7   6       61.02       59.73      3.42 o 
   5   7   6       57.80       50.32      5.16 o 
   6   7   6       95.71       90.82      5.10 o 
   7   7   6       82.69       90.45      7.20 o 
   8   7   6       35.98       52.67      2.96 o 
  -2   8   6        2.05        2.10      0.92 o 
  -1   8   6       66.63       67.77      5.69 o 
   0   8   6        2.39        2.90      1.15 o 
   1   8   6        0.19        0.30      0.58 o 
   2   8   6        5.92        2.21      0.81 o 
   3   8   6        0.75        1.70      0.66 o 
   4   8   6        0.15        0.31      0.58 o 
   5   8   6       96.96       85.03      6.62 o 
   6   8   6       43.49       39.29      3.11 o 
   7   8   6        1.59        2.32      0.70 o 
   8   8   6        0.07        1.60      0.76 o 
  -1   9   6        6.12        5.62      1.41 o 
   0   9   6        5.84        6.95      1.72 o 
   1   9   6        0.54        0.39      0.76 o 
   2   9   6       71.95       69.93      4.06 o 
   3   9   6       24.72       21.95      2.27 o 
   4   9   6      107.35      103.74      7.04 o 
   5   9   6        2.54        3.40      1.51 o 
   6   9   6       37.43       34.75      3.55 o 
   7   9   6       24.02       26.38      2.61 o 
   0  10   6        7.02        7.23      1.39 o 
   1  10   6        6.19        9.23      1.79 o 
   2  10   6       41.90       43.45      3.91 o 
   3  10   6       12.69       13.66      2.19 o 
   4  10   6       87.43       88.89      4.88 o 
   5  10   6        0.21       -0.64      0.64 o 
   6  10   6       76.05       84.79      4.07 o 
   2  11   6        1.45        1.84      0.71 o 
   3  11   6      122.86      124.79      4.94 o 
  -3  -8   7       26.05       31.82      2.79 o 
  -2  -8   7       26.71       35.10      3.21 o 
  -1  -8   7        1.85        2.53      0.64 o 
   0  -8   7        0.42        0.20      0.36 o 
   1  -8   7       10.99       13.13      2.08 o 
   2  -8   7       29.27       32.11      2.92 o 
   3  -8   7       19.31       18.33      1.78 o 
  -4  -7   7       78.38       84.21      4.83 o 
  -3  -7   7       24.58       26.54      3.10 o 
  -2  -7   7       93.50       98.84      6.42 o 
  -1  -7   7       96.12       90.65      6.33 o 
   0  -7   7       21.28       21.54      2.10 o 
   1  -7   7       33.37       37.09      2.73 o 
   2  -7   7       13.48       14.91      2.51 o 
   3  -7   7        0.18        0.47      0.61 o 
   4  -7   7       41.64       39.98      3.07 o 
  -5  -6   7       32.19       36.27      2.99 o 
  -4  -6   7        8.39        7.25      1.61 o 
  -3  -6   7       11.21       10.50      2.13 o 
  -2  -6   7       57.32       61.35      3.75 o 
  -1  -6   7        0.54        1.13      0.93 o 
   0  -6   7        0.14        0.99      1.07 o 
   1  -6   7        2.49        4.41      1.62 o 
   2  -6   7       43.78       39.64      2.97 o 
   3  -6   7        1.14        0.89      0.82 o 
   4  -6   7        3.18        2.67      1.12 o 
   5  -6   7        8.79       11.12      1.69 o 
  -5  -5   7       39.30       38.26      3.53 o 
  -4  -5   7      139.36      126.54      7.55 o 
  -3  -5   7       67.14       62.42      5.64 o 
  -2  -5   7      228.48      203.62     10.21 o 
  -1  -5   7        3.14        3.24      1.05 o 
   0  -5   7       77.51       80.11      4.57 o 
   1  -5   7       27.92       23.76      2.56 o 
   2  -5   7      137.89      132.57      5.78 o 
   3  -5   7       50.76       52.71      3.55 o 
   4  -5   7      186.04      180.81      6.23 o 
   5  -5   7        8.63        9.43      1.95 o 
   6  -5   7       60.91       65.73      4.11 o 
  -5  -4   7       61.13       60.80      4.90 o 
  -4  -4   7        4.14        4.42      1.50 o 
  -3  -4   7       59.91       50.38      3.57 o 
  -2  -4   7       15.21       13.53      1.84 o 
  -1  -4   7      184.94      171.48      6.44 o 
   0  -4   7        1.23        0.56      0.58 o 
   1  -4   7       31.21       34.90      4.38 o 
   2  -4   7      118.85      111.18      5.40 o 
   3  -4   7       30.02       24.76      3.18 o 
   4  -4   7        0.09        0.47      1.08 o 
   5  -4   7       95.81       92.93      3.59 o 
   6  -4   7       28.45       27.46      2.13 o 
  -6  -3   7        8.54        9.60      1.39 o 
  -5  -3   7        4.03        3.63      2.05 o 
  -4  -3   7      118.60      113.52      5.34 o 
  -3  -3   7        0.63        0.54      0.51 o 
  -2  -3   7       77.63       64.67      5.91 o 
  -1  -3   7       26.93       29.34      3.94 o 
   0  -3   7        0.65        1.30      0.96 o 
   1  -3   7        7.69        6.82      1.83 o 
   2  -3   7       76.78       74.63      6.46 o 
   3  -3   7       96.25       76.22      6.81 o 
   4  -3   7      106.28       85.10      6.97 o 
   5  -3   7       12.19        7.44      1.42 o 
   6  -3   7      144.72      153.95      5.66 o 
   7  -3   7        7.43        7.72      1.48 o 
  -6  -2   7        2.77        3.87      0.97 o 
  -5  -2   7       75.70       74.49      3.94 o 
  -4  -2   7       51.98       42.03      5.33 o 
  -3  -2   7       49.90       42.96      3.40 o 
  -2  -2   7       16.76       13.25      1.87 o 
  -1  -2   7      177.43      185.21      6.52 o 
   0  -2   7      182.52      217.13      6.99 o 
   1  -2   7        8.98       10.03      2.08 o 
   2  -2   7       21.99       14.24      2.77 o 
   3  -2   7        0.57        0.95      0.60 o 
   4  -2   7      242.14      192.23     12.37 o 
   5  -2   7       71.46       65.57      4.12 o 
   6  -2   7        0.05        0.04      0.46 o 
   7  -2   7        0.10       -0.78      0.78 o 
   8  -2   7       13.51       13.81      2.93 o 
  -6  -1   7       26.55       32.56      2.93 o 
  -5  -1   7      100.27       96.65      6.43 o 
  -4  -1   7      176.88      159.42      8.77 o 
  -3  -1   7      118.02      105.99      7.18 o 
  -2  -1   7       95.13      100.86      5.37 o 
  -1  -1   7      145.98      169.37      6.16 o 
   0  -1   7       47.35       56.68      2.73 o 
   1  -1   7       66.77       72.81      5.38 o 
   2  -1   7      406.71      474.77     14.00 o 
   3  -1   7       75.17       65.55      5.50 o 
   4  -1   7      183.89      148.49      8.63 o 
   5  -1   7       19.57       18.19      2.11 o 
   6  -1   7      470.60      452.33      8.65 o 
   7  -1   7        3.68        3.06      1.32 o 
   8  -1   7        4.51        4.62      1.33 o 
  -6   0   7        3.24        1.86      0.73 o 
  -5   0   7        6.69        4.84      1.47 o 
  -4   0   7      175.44      148.30      8.35 o 
  -3   0   7        1.07        0.82      0.63 o 
  -2   0   7       21.60       18.82      3.21 o 
  -1   0   7        1.09        1.56      0.60 o 
   0   0   7      259.87      271.79      8.37 o 
   1   0   7      287.32      339.63     11.23 o 
   2   0   7       42.61       26.87      3.22 o 
   3   0   7      104.31      116.17      6.96 o 
   4   0   7      306.91      251.90     10.79 o 
   5   0   7        2.07        1.78      1.20 o 
   6   0   7       32.37       35.24      2.09 o 
   7   0   7        2.03        1.50      1.07 o 
   8   0   7       27.84       32.60      3.40 o 
  -6   1   7        6.78        8.95      1.50 o 
  -5   1   7       24.18       20.10      2.90 o 
  -4   1   7       41.16       32.81      3.93 o 
  -3   1   7       16.37       17.66      2.94 o 
  -2   1   7        5.96        3.27      1.22 o 
  -1   1   7       18.85       18.52      2.93 o 
   0   1   7        0.74        0.65      0.32 o 
   1   1   7        1.53        2.33      0.62 o 
   2   1   7      442.17      579.27     14.81 o 
   3   1   7      106.16      121.86      7.05 o 
   4   1   7      104.16      113.28      7.33 o 
   5   1   7      184.22      171.55      8.60 o 
   6   1   7      715.16      717.73     12.90 o 
   7   1   7        5.93        5.14      1.60 o 
   8   1   7        5.79        5.63      1.57 o 
   9   1   7        3.78        3.64      1.09 o 
  -5   2   7        6.15        6.13      1.05 o 
  -4   2   7      333.59      296.05     13.31 o 
  -3   2   7       25.40       24.41      3.54 o 
  -2   2   7       89.92       80.17      4.46 o 
  -1   2   7       11.99       14.28      1.73 o 
   0   2   7      667.49      752.97     10.77 o 
   1   2   7       25.47       27.75      3.17 o 
   2   2   7      215.53      263.28     10.04 o 
   3   2   7        0.81        7.58      2.09 o 
   4   2   7      308.98      288.05      7.32 o 
   5   2   7       35.32       34.51      3.82 o 
   6   2   7      158.04      147.34      4.81 o 
   7   2   7        0.59        1.22      0.61 o 
   8   2   7       16.41       18.38      2.35 o 
   9   2   7        8.41       12.25      2.02 o 
  -5   3   7        0.11        0.48      0.32 o 
  -4   3   7        6.37        7.58      1.38 o 
  -3   3   7        0.25        0.24      0.73 o 
  -2   3   7       62.28       61.92      5.70 o 
  -1   3   7       18.73       25.46      3.42 o 
   0   3   7      535.13      647.67     15.98 o 
   1   3   7        2.76        2.73      1.07 o 
   2   3   7       47.75       54.29      4.67 o 
   3   3   7      131.92      132.35      7.28 o 
   4   3   7       77.82       85.73      4.15 o 
   5   3   7      100.71       93.41      6.57 o 
   6   3   7      190.99      186.87      7.14 o 
   7   3   7        4.40        6.29      1.91 o 
   8   3   7        7.16        8.27      2.03 o 
   9   3   7        0.52        1.41      0.76 o 
  -5   4   7        2.94        1.98      0.49 o 
  -4   4   7      214.66      194.92      7.81 o 
  -3   4   7        3.51        3.14      1.34 o 
  -2   4   7       67.18       58.15      5.58 o 
  -1   4   7        7.08        5.08      1.72 o 
   0   4   7      535.33      605.36     19.57 o 
   1   4   7       96.91       90.84      6.22 o 
   2   4   7      317.93      323.67     11.49 o 
   3   4   7       12.79        9.66      1.44 o 
   4   4   7      217.57      201.64      7.19 o 
   5   4   7      124.23      109.12      5.77 o 
   6   4   7      286.88      298.37      9.18 o 
   7   4   7        0.55        0.41      0.56 o 
   8   4   7        6.91        6.00      1.63 o 
   9   4   7        8.31       14.55      2.15 o 
  -4   5   7       10.58       11.43      1.91 o 
  -3   5   7       56.74       54.80      4.99 o 
  -2   5   7        0.25        0.92      0.56 o 
  -1   5   7        3.15        3.16      0.86 o 
   1   5   7       80.46       93.27      6.76 o 
   2   5   7        5.46        5.91      1.89 o 
   3   5   7      205.47      179.02      6.65 o 
   4   5   7        0.81        0.88      1.25 o 
   5   5   7       23.08       21.06      2.07 o 
   6   5   7      102.54      102.54      7.69 o 
   7   5   7       15.21       16.07      2.07 o 
   8   5   7        0.04        0.00      0.50 o 
   9   5   7        0.26        0.11      0.62 o 
  -4   6   7       65.38       60.08      3.57 o 
  -3   6   7       16.55       13.55      2.24 o 
  -2   6   7        9.31        8.59      1.45 o 
  -1   6   7       14.61       15.23      1.97 o 
   0   6   7       15.82       18.19      2.12 o 
   1   6   7      136.40      135.63      3.94 o 
   2   6   7        0.17        0.94      0.74 o 
   3   6   7       64.50       56.60      2.36 o 
   4   6   7        6.23        4.48      1.08 o 
   5   6   7      163.35      157.13      5.45 o 
   6   6   7      138.61      145.41      9.08 o 
   7   6   7        5.42        6.43      1.70 o 
   8   6   7        1.60        1.62      0.98 o 
  -3   7   7        4.30        4.20      0.99 o 
  -2   7   7       82.80       80.75      5.17 o 
  -1   7   7       79.96       82.53      4.33 o 
   0   7   7      830.86      910.56     30.96 o 
   1   7   7        0.13       -0.08      0.75 o 
   2   7   7      397.57      367.74      6.64 o 
   3   7   7       54.02       39.98      2.67 o 
   4   7   7      252.55      227.11      6.58 o 
   5   7   7        2.02        1.84      1.36 o 
   6   7   7       50.57       53.80      5.38 o 
   7   7   7       42.13       41.44      4.54 o 
   8   7   7       16.70       17.39      1.66 o 
  -2   8   7        5.93        4.91      1.05 o 
  -1   8   7       87.72       90.92      3.91 o 
   0   8   7        4.41        7.00      1.94 o 
   1   8   7        8.95       10.14      1.58 o 
   2   8   7        0.02       -0.71      0.81 o 
   3   8   7       50.05       51.53      3.01 o 
   4   8   7        0.09        0.13      0.68 o 
   5   8   7        6.41        6.50      1.85 o 
   6   8   7        9.76        8.19      2.04 o 
   7   8   7        2.92        3.34      1.18 o 
  -1   9   7        3.69        4.10      0.99 o 
   0   9   7      264.17      295.19     10.35 o 
   1   9   7       25.89       25.39      3.33 o 
   2   9   7      124.37      131.92      6.14 o 
   3   9   7       44.17       40.44      2.94 o 
   4   9   7       88.64       93.18      6.55 o 
   5   9   7        0.00        0.32      0.62 o 
   6   9   7       41.71       46.31      4.04 o 
   7   9   7       16.88       18.89      2.04 o 
   0  10   7       55.24       57.44      3.43 o 
   1  10   7       48.97       53.76      3.80 o 
   2  10   7        9.23        8.40      1.66 o 
   3  10   7       19.01       20.40      1.86 o 
   4  10   7        1.66        0.80      0.69 o 
   5  10   7       19.95       18.64      2.31 o 
   6  10   7        0.31        0.07      0.29 o 
  -2  -8   8       16.56       21.21      2.06 o 
  -1  -8   8        0.98        0.90      0.49 o 
   0  -8   8       98.06      126.10      5.63 o 
   1  -8   8       12.00       12.70      1.73 o 
   2  -8   8       11.69       13.87      1.61 o 
  -3  -7   8       33.20       38.31      3.15 o 
  -2  -7   8        0.31       -0.18      0.57 o 
  -1  -7   8       55.56       67.15      4.97 o 
   0  -7   8       16.77       15.38      2.55 o 
   1  -7   8       85.77      101.23      6.12 o 
   2  -7   8        3.07        2.51      0.86 o 
   3  -7   8      111.43      113.62      5.47 o 
   4  -7   8        2.32        1.06      0.41 o 
  -4  -6   8        6.38        5.59      0.79 o 
  -3  -6   8        0.55        0.30      0.26 o 
  -2  -6   8       16.47       14.58      1.71 o 
  -1  -6   8        4.49        4.69      1.01 o 
   0  -6   8       94.93       98.98      7.88 o 
   1  -6   8        1.28        1.71      0.73 o 
   2  -6   8       10.58       10.95      1.49 o 
   3  -6   8        8.82       11.56      2.18 o 
   4  -6   8       10.96       12.39      2.01 o 
   5  -6   8        0.04       -0.30      0.36 o 
  -4  -5   8        1.88        1.94      0.84 o 
  -3  -5   8       21.46       23.57      3.13 o 
  -2  -5   8       11.02        9.20      2.04 o 
  -1  -5   8      107.30       97.61      4.91 o 
   0  -5   8       35.95       33.79      2.93 o 
   1  -5   8      166.87      179.47      6.71 o 
   2  -5   8        1.38        0.93      0.63 o 
   3  -5   8      229.05      235.25     10.61 o 
   4  -5   8       16.79       15.17      1.75 o 
   5  -5   8       20.32       18.79      2.50 o 
   6  -5   8       11.22        9.32      1.34 o 
  -5  -4   8        0.53        0.36      0.32 o 
  -4  -4   8       15.58       14.89      2.31 o 
  -3  -4   8       59.98       57.16      3.64 o 
  -2  -4   8       37.58       36.37      2.98 o 
  -1  -4   8       62.44       57.38      3.85 o 
   0  -4   8      180.86      170.81      6.61 o 
   1  -4   8      270.00      281.47      8.94 o 
   2  -4   8       39.08       41.07      3.29 o 
   3  -4   8      264.33      250.85      8.11 o 
   4  -4   8       39.56       40.33      3.17 o 
   5  -4   8       49.50       43.32      3.01 o 
   6  -4   8       14.32       14.41      1.40 o 
  -5  -3   8        9.78       12.56      1.90 o 
  -4  -3   8        4.13        3.85      0.87 o 
  -3  -3   8        0.14        0.99      0.53 o 
  -2  -3   8      126.30      115.90      5.45 o 
  -1  -3   8      112.46      108.66      5.54 o 
   0  -3   8      253.14      259.64      7.83 o 
   1  -3   8       89.03       89.88      4.90 o 
   2  -3   8       45.49       39.25      3.18 o 
   3  -3   8      163.73      156.55      6.52 o 
   4  -3   8       36.01       32.04      2.93 o 
   5  -3   8       19.52       17.24      2.11 o 
   6  -3   8        8.98        8.00      1.23 o 
   7  -3   8        2.73        4.36      1.10 o 
  -5  -2   8        2.73        4.16      1.20 o 
  -4  -2   8        2.66        3.41      1.31 o 
  -3  -2   8       68.93       59.82      5.52 o 
  -2  -2   8        9.27        9.75      2.54 o 
  -1  -2   8      118.86      115.84      6.69 o 
   0  -2   8       44.36       45.65      4.96 o 
   1  -2   8      265.37      270.92     11.73 o 
   2  -2   8       23.07       23.73      3.57 o 
   3  -2   8      239.33      206.02      8.78 o 
   4  -2   8       13.65        9.74      1.67 o 
   5  -2   8       40.77       34.22      2.97 o 
   6  -2   8      102.84       91.13      3.77 o 
   7  -2   8       95.06      112.80      6.10 o 
  -5  -1   8        2.88        2.28      0.93 o 
  -4  -1   8        8.26       10.04      2.26 o 
  -3  -1   8        2.61        0.89      1.03 o 
  -2  -1   8       91.50       83.56      6.38 o 
  -1  -1   8      174.60      175.00      6.59 o 
   0  -1   8       98.07      120.43      5.32 o 
   1  -1   8       67.61       80.43      6.08 o 
   2  -1   8       15.54       18.14      2.97 o 
   3  -1   8      172.32      178.06      9.61 o 
   4  -1   8        0.38        0.33      0.45 o 
   5  -1   8       38.72       33.13      3.36 o 
   6  -1   8      211.95      198.38      6.23 o 
   7  -1   8        0.68        1.82      1.12 o 
   8  -1   8        0.11        0.64      0.57 o 
  -5   0   8        0.13        1.20      0.86 o 
  -4   0   8        3.96        1.55      0.88 o 
  -3   0   8       13.98       12.87      2.48 o 
  -2   0   8       75.35       68.41      5.77 o 
  -1   0   8      216.12      251.71      7.81 o 
   0   0   8       70.80       77.09      3.36 o 
   1   0   8      460.01      529.83     10.63 o 
   2   0   8        5.98        2.54      1.15 o 
   3   0   8      600.76      573.94     16.48 o 
   4   0   8        1.36       -0.87      0.87 o 
   5   0   8      358.54      300.99     12.72 o 
   6   0   8        1.07        1.26      1.01 o 
   7   0   8      250.97      280.73     11.15 o 
   8   0   8        5.54        6.85      1.46 o 
  -5   1   8       15.28       16.02      2.30 o 
  -4   1   8       22.75       21.03      3.07 o 
  -3   1   8       96.99       78.00      6.13 o 
  -2   1   8      213.14      177.87      9.17 o 
  -1   1   8        6.31        9.72      2.36 o 
   0   1   8      998.71     1180.86     17.84 o 
   1   1   8       14.44       13.40      1.62 o 
   2   1   8      239.54      245.25     15.77 o 
   3   1   8        6.37       11.76      2.42 o 
   4   1   8      223.09      225.46     10.47 o 
   5   1   8       20.31       19.52      2.24 o 
   6   1   8       62.89       58.82      5.68 o 
   7   1   8       87.86      104.74      6.74 o 
   8   1   8       24.69       27.78      3.08 o 
  -5   2   8        7.22        8.93      1.61 o 
  -4   2   8        2.13        0.98      0.48 o 
  -3   2   8       36.04       34.78      2.81 o 
  -2   2   8       85.45       78.09      4.32 o 
  -1   2   8      286.40      329.15     13.33 o 
   0   2   8       85.31       91.48      6.17 o 
   1   2   8      125.18      146.55      8.02 o 
   2   2   8       53.17       61.44      5.28 o 
   3   2   8       83.01       83.24      6.24 o 
   4   2   8      136.46      141.42      8.13 o 
   5   2   8      103.10       94.47      4.72 o 
   6   2   8       14.79       14.44      1.97 o 
   7   2   8       33.39       32.99      2.82 o 
   8   2   8       36.21       43.32      2.84 o 
   9   2   8       22.24       33.39      3.06 o 
  -5   3   8        7.49        6.23      1.15 o 
  -4   3   8        0.08        0.33      0.34 o 
  -3   3   8       52.38       47.85      3.34 o 
  -2   3   8        0.37        0.53      0.46 o 
  -1   3   8      106.83      127.45      7.76 o 
   0   3   8      460.61      518.63     15.21 o 
   1   3   8       96.48      101.97      6.76 o 
   2   3   8        3.82        6.03      1.66 o 
   3   3   8       53.39       46.62      4.69 o 
   4   3   8       30.86       33.06      3.88 o 
   5   3   8      164.92      137.32      8.62 o 
   6   3   8       80.84       74.83      4.57 o 
   7   3   8       81.55       77.71      6.93 o 
   8   3   8        1.66        1.18      0.61 o 
   9   3   8        6.74       11.07      1.79 o 
  -4   4   8        2.05        2.32      0.58 o 
  -3   4   8        5.35        2.08      1.24 o 
  -2   4   8      117.09      115.51      7.78 o 
  -1   4   8        0.73        5.00      1.68 o 
   0   4   8        1.82        2.43      0.55 o 
   1   4   8        3.32        2.63      1.14 o 
   2   4   8       79.00       64.13      5.49 o 
   3   4   8        0.19        0.48      0.90 o 
   4   4   8       77.82       70.24      5.76 o 
   5   4   8       26.89       17.09      1.73 o 
   6   4   8        6.30        4.83      1.57 o 
   7   4   8        4.80        5.22      1.18 o 
   8   4   8       13.01       13.92      2.66 o 
  -4   5   8       17.77       14.80      1.84 o 
  -3   5   8       50.79       50.41      4.36 o 
  -2   5   8       36.32       37.53      4.24 o 
  -1   5   8      209.97      224.50      7.61 o 
   0   5   8      977.03     1028.48     13.23 o 
   1   5   8       53.83       54.25      2.84 o 
   2   5   8      100.64       99.09      7.49 o 
   3   5   8       56.19       52.63      2.96 o 
   4   5   8       76.52       55.16     10.70 o 
   5   5   8      234.96      236.70      6.56 o 
   6   5   8        1.33        1.24      1.04 o 
   7   5   8       58.01       76.06      6.63 o 
   8   5   8        1.65        0.94      0.70 o 
  -3   6   8        7.19        6.28      1.31 o 
  -2   6   8       21.98       21.45      2.89 o 
  -1   6   8       29.02       29.89      2.73 o 
   0   6   8       14.02       17.07      2.04 o 
   1   6   8        5.29        4.49      0.84 o 
   2   6   8       15.70       15.50      1.48 o 
   3   6   8       20.27       13.22      1.45 o 
   4   6   8       65.87       58.06      3.80 o 
   5   6   8        2.91        2.45      4.10 o 
   6   6   8        5.02        4.85      1.90 o 
   7   6   8        0.05        0.09      0.88 o 
   8   6   8       31.29       36.28      3.57 o 
  -2   7   8       18.47       15.77      2.15 o 
  -1   7   8      176.68      182.49      7.31 o 
   0   7   8      141.59      156.91      5.97 o 
   1   7   8       99.09       96.74      5.03 o 
   2   7   8        1.83        0.78      0.54 o 
   3   7   8      146.79      120.81      5.74 o 
   4   7   8        0.85        1.79      1.57 o 
   5   7   8      267.42      246.71      6.54 o 
   6   7   8        5.20        6.13      1.87 o 
   7   7   8       45.84       44.28      3.67 o 
   8   7   8        2.10        3.82      1.07 o 
  -1   8   8       29.95       28.20      2.62 o 
   0   8   8        9.65       10.59      1.43 o 
   1   8   8        0.46        0.43      0.36 o 
   2   8   8        4.27        2.79      0.74 o 
   3   8   8       62.91       67.04      4.19 o 
   4   8   8       11.11       15.25      6.48 o 
   5   8   8       71.64       77.89      6.11 o 
   6   8   8        3.23        2.35      1.26 o 
   7   8   8       15.89       20.72      2.60 o 
   0   9   8       13.33       13.35      2.00 o 
   1   9   8       35.30       37.07      3.62 o 
   2   9   8        5.60        6.17      1.53 o 
   3   9   8       26.42       27.30      2.24 o 
   4   9   8        2.86        4.19      1.36 o 
   5   9   8       52.14       54.46      4.63 o 
   6   9   8        9.63       11.51      1.93 o 
   1  10   8        2.07        1.25      0.53 o 
   2  10   8       14.69       12.72      1.71 o 
   3  10   8       40.17       42.78      5.35 o 
   4  10   8       46.29       55.92      3.94 o 
   5  10   8       31.56       32.54      2.79 o 
  -2  -7   9        6.67        7.71      1.27 o 
  -1  -7   9       15.01       12.87      1.46 o 
   0  -7   9       14.19       16.86      2.19 o 
   1  -7   9       20.65       22.87      2.56 o 
   2  -7   9        9.21       10.11      1.56 o 
   3  -7   9        0.05        0.53      0.32 o 
  -3  -6   9       34.47       32.27      2.40 o 
  -2  -6   9       24.23       22.66      1.84 o 
  -1  -6   9        3.92        3.51      0.76 o 
   0  -6   9       27.76       38.09      2.68 o 
   1  -6   9       22.30       25.55      2.23 o 
   2  -6   9       54.73       62.28      3.22 o 
   3  -6   9       44.12       49.26      3.94 o 
   4  -6   9       40.07       38.45      2.98 o 
  -4  -5   9       43.33       37.53      2.82 o 
  -3  -5   9       97.38       91.31      4.40 o 
  -2  -5   9      119.35      118.31      5.27 o 
  -1  -5   9        1.64        1.26      0.39 o 
   0  -5   9       90.28       93.90      4.72 o 
   1  -5   9       17.57       19.55      2.19 o 
   2  -5   9       36.41       32.22      2.69 o 
   3  -5   9        5.61        3.33      0.89 o 
   4  -5   9       15.93       12.83      1.47 o 
   5  -5   9        2.22        3.02      0.91 o 
  -4  -4   9       36.98       34.09      2.66 o 
  -3  -4   9        1.05        1.24      0.46 o 
  -2  -4   9       59.31       54.10      3.48 o 
  -1  -4   9       29.27       26.84      2.54 o 
   0  -4   9       35.16       32.14      2.86 o 
   1  -4   9       27.89       28.89      2.76 o 
   2  -4   9      130.06      119.42      5.48 o 
   3  -4   9        0.30        0.61      0.46 o 
   4  -4   9      127.22      116.79      5.05 o 
   5  -4   9        0.02       -0.33      0.33 o 
   6  -4   9      162.84      154.26      3.95 o 
  -4  -3   9        3.17        2.89      1.03 o 
  -3  -3   9      260.87      242.16     10.39 o 
  -2  -3   9        0.27        0.31      0.38 o 
  -1  -3   9       42.68       41.38      3.18 o 
   0  -3   9       20.27       19.81      1.84 o 
   1  -3   9      297.40      330.35      9.11 o 
   2  -3   9       21.66       16.90      2.10 o 
   3  -3   9       57.78       53.77      3.78 o 
   4  -3   9        0.07        0.27      0.36 o 
   5  -3   9       50.88       45.97      3.22 o 
   6  -3   9       40.55       40.26      2.50 o 
   7  -3   9       27.87       30.32      2.32 o 
  -4  -2   9        2.44        3.29      1.21 o 
  -3  -2   9       17.09       17.05      2.88 o 
  -2  -2   9       16.29       13.25      2.64 o 
  -1  -2   9       44.50       41.01      4.65 o 
   0  -2   9       74.18       80.27      6.50 o 
   1  -2   9      162.30      155.63      9.06 o 
   2  -2   9        0.67       -0.34      0.94 o 
   3  -2   9        4.05        3.77      1.43 o 
   4  -2   9        7.67        7.58      1.44 o 
   5  -2   9        0.08        0.72      0.60 o 
   6  -2   9       21.18       22.02      1.74 o 
   7  -2   9       44.19       44.58      3.54 o 
  -5  -1   9       40.79       46.50      3.26 o 
  -4  -1   9       20.29       17.86      2.64 o 
  -3  -1   9      214.99      185.22      9.42 o 
  -2  -1   9       93.16       79.14      6.38 o 
  -1  -1   9        3.94        1.88      0.99 o 
   0  -1   9      153.61      162.56      8.97 o 
   1  -1   9      145.89      157.25      5.79 o 
   2  -1   9       40.18       42.71      4.78 o 
   3  -1   9       11.47       10.47      1.77 o 
   4  -1   9       63.77       44.13      5.21 o 
   5  -1   9       30.55       23.82      3.72 o 
   6  -1   9       33.78       30.78      2.78 o 
   7  -1   9       54.38       61.84      4.78 o 
   8  -1   9        2.09        2.31      0.70 o 
  -5   0   9       31.48       33.39      2.76 o 
  -4   0   9       42.31       42.91      4.07 o 
  -3   0   9       85.09       70.89      5.72 o 
  -2   0   9      216.41      181.43      9.50 o 
  -1   0   9       91.07       85.98      6.57 o 
   0   0   9        2.80        4.10      1.03 o 
   1   0   9      616.13      679.60     24.86 o 
   2   0   9      477.94      518.29     11.14 o 
   3   0   9       66.19       56.58      5.42 o 
   4   0   9      610.32      500.43     11.63 o 
   5   0   9        1.15        0.54      0.60 o 
   6   0   9      236.00      187.42     10.36 o 
   7   0   9       21.30       22.09      2.98 o 
   8   0   9       95.07      112.83      5.43 o 
  -5   1   9       12.56       12.04      1.61 o 
  -4   1   9       11.24       12.74      2.16 o 
  -3   1   9      107.47      101.00      6.70 o 
  -2   1   9       45.87       47.51      4.85 o 
  -1   1   9        7.81        7.51      1.98 o 
   0   1   9        0.64        1.38      1.34 o 
   1   1   9       31.20       40.50      4.38 o 
   2   1   9      340.30      348.63     13.10 o 
   3   1   9        2.51        9.22      2.28 o 
   4   1   9      119.55      108.77     13.41 o 
   5   1   9       33.42       22.27      2.47 o 
   6   1   9      317.64      302.62      8.98 o 
   7   1   9       31.35       31.07      3.49 o 
   8   1   9       50.37       62.07      4.11 o 
  -4   2   9        0.14        0.39      0.52 o 
  -3   2   9      150.44      124.49      4.91 o 
  -2   2   9        0.87        0.78      0.59 o 
  -1   2   9      193.98      200.70      7.02 o 
   0   2   9      372.62      396.35      7.51 o 
   1   2   9     1083.40     1175.28     23.99 o 
   2   2   9       24.33       24.29      3.45 o 
   3   2   9      300.91      306.79     12.69 o 
   4   2   9        2.75        2.57      0.88 o 
   5   2   9       79.75       68.27      6.45 o 
   6   2   9       19.05       18.30      2.11 o 
   7   2   9        9.08        9.12      1.41 o 
   8   2   9        2.25        4.14      1.37 o 
  -4   3   9        4.46        6.01      0.84 o 
  -3   3   9       22.30       20.96      2.02 o 
  -2   3   9       33.04       37.83      4.03 o 
  -1   3   9       12.49       13.05      2.49 o 
   0   3   9      127.95      132.98      7.63 o 
   1   3   9        1.29        2.03      1.15 o 
   2   3   9       89.37       98.22      7.13 o 
   3   3   9       10.77       13.06      2.78 o 
   4   3   9        1.82        1.60      0.40 o 
   5   3   9       73.89       69.33      6.39 o 
   6   3   9       17.63       18.33      3.39 o 
   7   3   9       17.38       17.40      3.32 o 
   8   3   9        1.01        1.34      0.54 o 
  -4   4   9        2.61        2.39      0.69 o 
  -3   4   9       17.95       15.14      1.57 o 
  -2   4   9        9.37        7.55      2.02 o 
  -1   4   9       24.36       24.36      3.41 o 
   0   4   9       27.83       37.01      4.16 o 
   1   4   9      168.67      169.47      9.77 o 
   2   4   9        1.92        0.75      0.55 o 
   3   4   9       36.31       28.50      2.18 o 
   4   4   9       86.11       69.33      4.36 o 
   5   4   9       27.69       24.50      2.74 o 
   6   4   9        6.88        5.25      1.72 o 
   7   4   9        1.44        2.79      1.54 o 
   8   4   9       29.23       30.77      3.01 o 
  -3   5   9        0.06        0.04      0.46 o 
  -2   5   9       96.60       98.10      6.29 o 
  -1   5   9       14.43       17.97      2.98 o 
   0   5   9       16.67       18.09      1.71 o 
   1   5   9      256.04      259.59      6.38 o 
   2   5   9      337.45      313.51      8.96 o 
   3   5   9       81.88       72.51      4.26 o 
   4   5   9       98.18       92.69      4.92 o 
   5   5   9        1.70        3.92      1.02 o 
   6   5   9      127.56      128.75      8.67 o 
   7   5   9        7.22        8.10      2.29 o 
   8   5   9       74.39       88.44      6.18 o 
  -3   6   9       12.10       11.89      1.51 o 
  -2   6   9        3.19        3.93      1.20 o 
  -1   6   9       88.84       93.61      6.12 o 
   0   6   9        4.02        4.69      1.12 o 
   1   6   9      147.33      149.72      4.83 o 
   2   6   9       19.84       18.34      2.15 o 
   3   6   9      196.68      154.60      5.17 o 
   4   6   9       31.04       20.54      3.27 o 
   5   6   9      116.63      106.59      7.39 o 
   6   6   9        0.08        2.59      1.37 o 
   7   6   9        5.07        5.13      1.79 o 
  -2   7   9       61.98       63.63      3.57 o 
  -1   7   9       51.40       54.18      4.01 o 
   0   7   9        1.45        1.28      0.51 o 
   1   7   9      172.84      178.34      5.02 o 
   2   7   9       86.67       89.31      3.94 o 
   3   7   9       64.27       53.11      8.27 o 
   4   7   9        2.70        4.23      1.13 o 
   5   7   9       10.11       10.73      1.59 o 
   6   7   9        9.71        9.58      1.54 o 
   7   7   9        9.60        8.15      1.28 o 
   8   7   9        4.72        4.92      1.12 o 
  -1   8   9        0.33        0.58      0.32 o 
   0   8   9        1.77        2.47      0.85 o 
   1   8   9        6.65        6.57      1.62 o 
   2   8   9      118.59      131.58      4.11 o 
   3   8   9       15.65       13.29      5.94 o 
   4   8   9       12.27       20.33      9.46 o 
   5   8   9       16.32       15.78      2.60 o 
   6   8   9       39.89       44.75      4.12 o 
   7   8   9        0.09       -0.44      0.49 o 
   1   9   9       43.84       46.93      3.57 o 
   2   9   9        0.93        2.12      0.74 o 
   3   9   9       35.80       36.11      3.42 o 
   4   9   9        0.04       -1.08      1.08 o 
   5   9   9        0.52       -0.50      0.78 o 
   6   9   9        2.84        3.33      0.98 o 
   4  10   9        1.79        3.82      1.05 o 
  -1  -6  10      109.97      117.39      3.70 o 
   0  -6  10       13.80       13.28      1.35 o 
   1  -6  10       89.32      116.12      3.99 o 
   2  -6  10       17.94       17.62      2.23 o 
   3  -6  10       33.07       34.05      2.65 o 
  -3  -5  10       44.29       36.67      2.72 o 
  -2  -5  10       26.77       28.13      1.95 o 
  -1  -5  10        1.29        0.70      0.37 o 
   0  -5  10      104.18      118.97      4.78 o 
   1  -5  10      113.32      112.68      6.45 o 
   2  -5  10       27.32       30.22      2.56 o 
   3  -5  10        0.05        0.74      0.45 o 
   4  -5  10       16.96       17.57      1.79 o 
  -3  -4  10       19.56       18.96      2.35 o 
  -2  -4  10       85.92       75.86      4.22 o 
  -1  -4  10      137.35      132.84      6.11 o 
   0  -4  10      126.10      130.82      5.40 o 
   1  -4  10      283.41      319.92      8.52 o 
   2  -4  10       48.29       44.22      3.13 o 
   3  -4  10       66.61       58.05      3.44 o 
   4  -4  10       12.84       10.38      1.35 o 
   5  -4  10       30.10       26.42      1.46 o 
  -4  -3  10        0.47        0.71      0.52 o 
  -3  -3  10        2.25        1.02      0.72 o 
  -2  -3  10        1.47        1.48      0.84 o 
  -1  -3  10       57.21       54.03      5.67 o 
   0  -3  10       54.72       59.77      5.61 o 
   1  -3  10       34.37       40.41      4.65 o 
   2  -3  10        9.37        8.99      2.27 o 
   3  -3  10       39.33       35.21      2.89 o 
   4  -3  10        2.98        3.37      0.85 o 
   5  -3  10       21.32       17.52      1.75 o 
   6  -3  10       26.47       25.00      1.65 o 
  -4  -2  10        5.97        4.26      0.97 o 
  -3  -2  10        0.37        0.75      0.55 o 
  -2  -2  10       22.39       18.79      2.97 o 
  -1  -2  10        9.73        6.21      1.87 o 
   0  -2  10      205.73      220.15      7.64 o 
   1  -2  10      315.97      357.02     13.89 o 
   2  -2  10       25.35       23.69      3.76 o 
   3  -2  10        7.13        6.24      1.89 o 
   4  -2  10       15.83       16.66      2.95 o 
   5  -2  10        3.44        3.21      1.34 o 
   6  -2  10       13.46       14.14      1.57 o 
   7  -2  10       12.37       11.85      1.57 o 
  -4  -1  10        0.03       -0.29      0.38 o 
  -3  -1  10       24.60       21.15      3.00 o 
  -2  -1  10        8.50       10.40      2.19 o 
  -1  -1  10       17.55       17.50      2.94 o 
   0  -1  10       20.82       22.42      3.52 o 
   1  -1  10       27.58       32.56      2.96 o 
   2  -1  10       31.16       29.56      2.86 o 
   3  -1  10       18.49       18.51      2.32 o 
   4  -1  10        0.08        0.89      1.26 o 
   5  -1  10       10.23        8.61      2.13 o 
   6  -1  10       21.26       19.17      2.08 o 
   7  -1  10        0.13        0.11      0.59 o 
  -4   0  10      120.46      121.04      5.66 o 
  -3   0  10       72.73       70.51      5.26 o 
  -2   0  10      301.13      305.85     11.86 o 
  -1   0  10      246.11      245.13     11.19 o 
   0   0  10     1005.57      943.91     22.32 o 
   1   0  10     1634.69     1663.15     24.53 o 
   2   0  10      244.34      252.34     16.62 o 
   3   0  10      294.87      250.26     10.70 o 
   4   0  10      127.64      107.05      5.47 o 
   5   0  10      158.50      124.99      8.26 o 
   6   0  10      107.23       91.95      7.01 o 
   7   0  10       13.06       13.25      2.11 o 
   8   0  10        4.89        7.44      1.42 o 
  -4   1  10       24.46       21.06      2.32 o 
  -3   1  10        9.10       11.86      2.20 o 
  -2   1  10       27.54       24.93      3.41 o 
  -1   1  10      135.49      132.58      8.14 o 
   0   1  10      322.44      338.00     13.04 o 
   1   1  10      177.09      189.98      9.71 o 
   2   1  10      148.97      161.51      9.74 o 
   3   1  10      236.78      209.66     11.39 o 
   4   1  10      430.20      360.71      9.85 o 
   5   1  10      188.24      168.74      6.74 o 
   6   1  10      106.84      105.73      5.15 o 
   7   1  10       86.39       94.18      5.79 o 
   8   1  10       17.76       18.25      1.48 o 
  -4   2  10        0.51        1.67      0.67 o 
  -3   2  10       42.74       44.40      3.98 o 
  -2   2  10        0.36        0.34      0.69 o 
  -1   2  10       58.81       63.52      5.58 o 
   0   2  10       74.40       89.89      4.38 o 
   1   2  10      103.62      111.67      5.01 o 
   2   2  10        1.86        1.71      0.68 o 
   3   2  10       39.69       39.49      3.40 o 
   4   2  10        8.46        6.77      1.96 o 
   5   2  10        5.77        3.72      1.55 o 
   6   2  10        8.42        5.07      1.74 o 
   7   2  10       26.91       27.25      2.27 o 
   8   2  10        4.85        5.67      1.30 o 
  -3   3  10        8.87        7.96      1.02 o 
  -2   3  10        0.21       -0.51      0.51 o 
  -1   3  10      104.86      131.01      7.33 o 
   0   3  10      116.27      120.25      5.21 o 
   1   3  10      274.37      291.92      8.24 o 
   2   3  10       34.18       32.11      2.79 o 
   3   3  10       40.30       33.71      3.09 o 
   4   3  10       56.68       41.11      3.49 o 
   5   3  10       26.53       24.14      3.91 o 
   6   3  10        7.79        5.79      1.93 o 
   7   3  10       13.60       13.25      2.89 o 
   8   3  10        2.92        2.17      0.71 o 
  -3   4  10        1.07        0.95      0.56 o 
  -2   4  10       26.54       29.26      3.19 o 
  -1   4  10       28.28       23.94      3.25 o 
   0   4  10       87.95       99.68      6.68 o 
   1   4  10      287.79      288.66      6.79 o 
   2   4  10      110.39      103.54      4.14 o 
   3   4  10       54.92       40.96      3.38 o 
   4   4  10       13.99       16.60      2.23 o 
   5   4  10       20.86       13.79      3.34 o 
   6   4  10       66.16       63.22      6.22 o 
   7   4  10       10.33       14.72      3.16 o 
   8   4  10       15.91       19.31      2.69 o 
  -2   5  10       26.37       26.27      2.82 o 
  -1   5  10       54.38       60.48      4.92 o 
   0   5  10      360.31      373.20      9.18 o 
   1   5  10      194.48      205.32      7.66 o 
   2   5  10      110.58       96.93      4.92 o 
   3   5  10       49.55       45.95      3.43 o 
   4   5  10      494.26      406.66     10.43 o 
   5   5  10       78.37       66.13      4.31 o 
   6   5  10      191.33      189.92     10.12 o 
   7   5  10       43.03       45.57      4.99 o 
   8   5  10       25.38       26.25      3.05 o 
  -2   6  10        1.94        1.58      0.67 o 
  -1   6  10       31.37       35.76      3.41 o 
   0   6  10        0.15        0.80      0.50 o 
   1   6  10       14.31       13.34      1.72 o 
   2   6  10       43.07       45.32      3.36 o 
   3   6  10       16.72       17.09      3.14 o 
   4   6  10       22.59       19.24      2.05 o 
   5   6  10       34.40       33.57      3.29 o 
   6   6  10        0.11        0.75      0.92 o 
   7   6  10       89.78      106.82      6.74 o 
   8   6  10        0.21       -0.66      0.66 o 
  -1   7  10        6.76        5.04      1.08 o 
   0   7  10       47.56       51.90      3.95 o 
   1   7  10       15.65        9.29      5.85 o 
   2   7  10        6.74        4.89      4.45 o 
   3   7  10        0.22       -2.82      2.82 o 
   4   7  10       60.14       57.37      3.98 o 
   5   7  10        0.01       -0.13      0.51 o 
   6   7  10       13.92       15.55      1.77 o 
   7   7  10        4.89        6.68      1.03 o 
   0   8  10       15.25       16.16      1.72 o 
   1   8  10       74.01       79.83      4.42 o 
   2   8  10        3.95        6.17      2.42 o 
   3   8  10       73.02       82.14      3.79 o 
   4   8  10       35.32       37.72      9.05 o 
   5   8  10      111.19      122.74      6.39 o 
   6   8  10        1.23        2.95      0.99 o 
   7   8  10       97.99      116.39      4.91 o 
   3   9  10        3.23        3.95      1.00 o 
   4   9  10        0.43        0.78      0.53 o 
   5   9  10        2.06        2.95      0.85 o 
  -1  -5  11        5.97        4.93      1.01 o 
   0  -5  11        5.97        7.17      1.24 o 
   1  -5  11       69.19       80.86      4.51 o 
   2  -5  11       94.01      103.01      3.54 o 
   3  -5  11       14.02       13.73      1.16 o 
  -2  -4  11       61.97       55.16      3.74 o 
  -1  -4  11       34.77       30.67      3.19 o 
   0  -4  11       95.98       99.59      6.16 o 
   1  -4  11        3.26        3.51      1.12 o 
   2  -4  11       73.57       71.51      3.48 o 
   3  -4  11       13.96       12.39      1.37 o 
   4  -4  11       64.31       58.11      2.66 o 
   5  -4  11        0.19        0.17      0.22 o 
  -3  -3  11        1.02        0.75      0.49 o 
  -2  -3  11       41.47       34.05      3.25 o 
  -1  -3  11        3.10        3.10      1.16 o 
   0  -3  11       42.83       45.08      4.55 o 
   1  -3  11      121.57      123.24      7.62 o 
   2  -3  11      201.23      207.11      9.62 o 
   3  -3  11        0.84        0.03      0.40 o 
   4  -3  11       79.77       75.63      5.30 o 
   5  -3  11        1.03        0.51      0.38 o 
  -3  -2  11       13.22       13.79      1.29 o 
  -2  -2  11        9.92        9.92      1.34 o 
  -1  -2  11       14.90       15.43      1.88 o 
   0  -2  11       22.95       19.80      3.13 o 
   1  -2  11       87.99       80.60      4.45 o 
   2  -2  11        5.05        4.46      1.54 o 
   3  -2  11       50.50       59.46      5.35 o 
   4  -2  11       10.19        8.23      1.94 o 
   5  -2  11        3.84        4.61      1.36 o 
   6  -2  11       17.98       17.01      2.08 o 
  -3  -1  11        0.83        0.71      0.28 o 
  -2  -1  11       27.43       24.47      3.06 o 
  -1  -1  11        4.00        3.64      1.38 o 
   0  -1  11      111.52      111.39      5.25 o 
   1  -1  11       49.70       55.59      3.83 o 
   2  -1  11      167.40      168.55      6.60 o 
   3  -1  11        0.11        2.51      1.16 o 
   4  -1  11      157.47      138.15      8.32 o 
   5  -1  11        9.18        8.65      2.09 o 
   6  -1  11       39.49       40.18      2.63 o 
   7  -1  11        1.20        2.47      0.84 o 
  -3   0  11      164.54      172.87      6.94 o 
  -2   0  11        0.59        1.53      0.90 o 
  -1   0  11      234.22      248.19      7.46 o 
   0   0  11        2.32        5.16      1.32 o 
   1   0  11        5.92        5.38      1.12 o 
   2   0  11       20.55       18.54      2.22 o 
   3   0  11      187.50      175.50     12.97 o 
   4   0  11        4.90        2.83      0.86 o 
   5   0  11       10.26        8.42      2.06 o 
   6   0  11       15.60       15.56      2.57 o 
   7   0  11       28.29       33.17      2.91 o 
  -3   1  11       92.52       94.30     11.61 o 
  -2   1  11       12.74       14.52      2.39 o 
  -1   1  11      169.49      182.56      9.18 o 
   0   1  11      157.35      165.73      9.01 o 
   1   1  11      340.47      377.66     16.38 o 
   2   1  11       92.52       84.17      7.23 o 
   3   1  11      374.15      348.94     14.22 o 
   4   1  11      338.28      301.95      8.63 o 
   5   1  11       57.63       54.97      3.63 o 
   6   1  11      143.40      153.83      7.98 o 
   7   1  11       19.91       19.50      2.29 o 
  -3   2  11        0.08       -0.48      0.58 o 
  -2   2  11        0.39        1.18      0.57 o 
  -1   2  11        2.42        2.06      0.99 o 
   0   2  11        2.71        2.41      0.76 o 
   1   2  11      263.83      300.12     12.71 o 
   2   2  11        5.71        4.92      1.72 o 
   3   2  11        4.69        6.66      1.42 o 
   4   2  11        2.09        1.74      0.54 o 
   5   2  11       35.23       26.58      3.98 o 
   6   2  11        3.50        2.41      1.21 o 
   7   2  11        1.17        1.80      0.95 o 
  -2   3  11        0.08        0.58      0.28 o 
  -1   3  11        1.69        2.25      0.86 o 
   0   3  11       38.26       39.34      2.80 o 
   1   3  11        2.19        3.23      0.85 o 
   2   3  11        0.29        0.48      0.42 o 
   3   3  11       58.00       55.11      3.95 o 
   4   3  11      153.90      124.14      5.90 o 
   5   3  11        5.83        4.00      1.70 o 
   6   3  11       41.68       31.70      4.24 o 
   7   3  11        0.22        2.58      1.39 o 
  -2   4  11       30.42       36.42      2.80 o 
  -1   4  11       97.38      104.04      4.19 o 
   0   4  11      162.25      182.75     11.80 o 
   1   4  11       19.08       22.36      1.84 o 
   2   4  11      113.59      108.36      4.15 o 
   3   4  11      116.33      112.45      5.45 o 
   4   4  11      222.84      202.53     10.97 o 
   5   4  11       60.56       61.13      4.57 o 
   6   4  11       26.16       23.55      3.52 o 
   7   4  11       87.43      101.45      6.80 o 
  -2   5  11       21.38       20.84      1.91 o 
  -1   5  11      104.84      116.07      5.84 o 
   0   5  11        3.77        4.00      0.90 o 
   1   5  11      160.95      162.71      5.95 o 
   2   5  11       15.99       14.78      1.48 o 
   3   5  11      230.96      206.73      7.04 o 
   4   5  11       20.52       13.27      2.55 o 
   5   5  11       29.70       25.58      2.02 o 
   6   5  11        2.71        1.94      0.92 o 
   7   5  11       49.75       61.39      5.10 o 
  -1   6  11        0.06       -0.23      0.30 o 
   0   6  11       44.26       51.31      2.73 o 
   1   6  11       51.52       51.51      3.07 o 
   2   6  11        5.40        5.91      1.14 o 
   3   6  11       54.95       35.30      3.67 o 
   4   6  11       95.88       77.54     10.17 o 
   5   6  11       26.40       23.70      2.26 o 
   6   6  11        1.63        1.62      0.53 o 
   7   6  11        1.20        1.56      0.70 o 
   0   7  11       14.71       17.09      1.92 o 
   1   7  11        4.86        3.83      2.63 o 
   2   7  11        6.78       -0.06      1.94 o 
   3   7  11        3.51       -1.77      1.77 o 
   4   7  11        0.39        7.42      2.31 o 
   5   7  11        0.16        0.96      0.47 o 
   6   7  11        1.89        1.16      0.47 o 
   2   8  11       63.07       74.47      4.17 o 
   3   8  11       15.56       26.04      3.12 o 
   4   8  11      140.82      140.58      6.70 o 
   5   8  11        0.25       -0.73      0.73 o 
   6   8  11        8.71        8.91      1.29 o 
  -1  -4  12        5.40        5.19      0.98 o 
   0  -4  12       51.71       65.57      3.86 o 
   1  -4  12       12.48       15.68      2.00 o 
   2  -4  12       60.55       63.26      3.99 o 
   3  -4  12        3.60        2.55      0.79 o 
  -1  -3  12       18.95       17.90      3.60 o 
   0  -3  12        5.73        4.22      0.83 o 
   1  -3  12      178.08      211.30      6.03 o 
   2  -3  12       13.45       13.67      2.21 o 
   3  -3  12       29.76       31.45      3.12 o 
   4  -3  12        5.55        5.50      1.26 o 
   5  -3  12       12.12        9.93      0.94 o 
  -2  -2  12       25.18       23.13      1.55 o 
  -1  -2  12        0.90        0.87      0.37 o 
   0  -2  12       75.71       87.31      3.99 o 
   1  -2  12      126.98      136.57      6.60 o 
   2  -2  12      125.07      130.03      7.13 o 
   3  -2  12        0.28        0.38      0.63 o 
   4  -2  12       12.56       14.51      2.21 o 
   5  -2  12       66.13       65.76      4.28 o 
  -2  -1  12       11.84        8.90      1.05 o 
  -1  -1  12       24.88       22.73      2.69 o 
   0  -1  12        0.13        0.53      0.37 o 
   1  -1  12       84.30       91.75      4.46 o 
   2  -1  12        3.58        1.86      0.50 o 
   3  -1  12       41.03       35.74      2.62 o 
   4  -1  12        0.55       -0.55      0.55 o 
   5  -1  12        0.11        0.23      0.49 o 
   6  -1  12        1.05        1.72      0.71 o 
  -2   0  12       17.39       18.09      1.57 o 
  -1   0  12        0.54        0.70      0.49 o 
   0   0  12       66.10       79.71      4.10 o 
   1   0  12      103.04      117.16      5.17 o 
   2   0  12       68.08       76.28      3.34 o 
   3   0  12        0.66        0.92      0.42 o 
   4   0  12        6.87        6.96      1.20 o 
   5   0  12       92.83       85.43      5.55 o 
   6   0  12        3.03        4.07      1.09 o 
  -2   1  12      246.74      255.18     17.00 o 
  -1   1  12        2.11        1.74      0.84 o 
   0   1  12      267.33      332.06     10.47 o 
   1   1  12        9.88       12.07      2.65 o 
   2   1  12      261.67      300.62     12.45 o 
   3   1  12       72.74       69.87      6.06 o 
   4   1  12       75.89       87.46      6.44 o 
   5   1  12        0.31        0.27      0.42 o 
   6   1  12       61.03       60.28      4.03 o 
  -2   2  12        4.94        5.82      0.81 o 
  -1   2  12       21.01       24.48      2.00 o 
   0   2  12       65.59       70.27      3.75 o 
   1   2  12       12.56       14.17      2.69 o 
   2   2  12       11.23        9.68      1.61 o 
   3   2  12        0.27       -0.20      0.64 o 
   4   2  12        1.84        1.57      0.70 o 
   5   2  12       49.82       41.77      4.46 o 
   6   2  12       10.63       10.56      2.10 o 
  -1   3  12        4.19        4.49      1.17 o 
   0   3  12       30.38       34.09      1.94 o 
   1   3  12        8.48        9.10      1.40 o 
   2   3  12       24.82       24.60      2.48 o 
   3   3  12       16.79       15.31      1.99 o 
   4   3  12        7.56        8.20      1.39 o 
   5   3  12       35.14       26.64      3.58 o 
   6   3  12       31.08       31.77      3.68 o 
   7   3  12        1.39        2.59      0.95 o 
  -1   4  12       17.76       16.23      1.28 o 
   0   4  12        2.89        2.90      0.72 o 
   1   4  12      173.34      186.99      4.77 o 
   2   4  12       14.79       12.45      1.64 o 
   3   4  12      144.38      137.71      7.42 o 
   4   4  12        0.06       -0.07      0.65 o 
   5   4  12      111.42      100.58      6.85 o 
   6   4  12       28.06       29.55      3.58 o 
   7   4  12       13.72       14.18      2.16 o 
   0   5  12       87.45       95.30      3.53 o 
   1   5  12        3.32        2.92      0.71 o 
   2   5  12       31.91       34.03      2.50 o 
   3   5  12        5.54        5.46      1.00 o 
   4   5  12       34.84       27.98      4.21 o 
   5   5  12       40.05       38.14      2.84 o 
   6   5  12       24.65       27.17      3.24 o 
   7   5  12        3.75        5.67      1.43 o 
   0   6  12       15.37       16.85      1.83 o 
   1   6  12        4.76        3.87      0.52 o 
   2   6  12       59.22       50.09      4.10 o 
   4   6  12       35.92       38.39      2.57 o 
   5   6  12        0.51        2.52      3.72 o 
   6   6  12      118.27      130.24      6.15 o 
   2   7  12        2.64        2.14      0.77 o 
   3   7  12        0.12        0.73      0.85 o 
   4   7  12       35.59       41.50      3.92 o 
   1  -3  13       34.04       42.32      2.77 o 
   2  -3  13       19.12       21.71      2.06 o 
   3  -3  13       35.33       35.72      2.54 o 
   0  -2  13        4.40        4.59      0.54 o 
   1  -2  13       16.38       18.74      1.93 o 
   2  -2  13        6.75        8.01      1.47 o 
   3  -2  13        0.73        1.22      0.48 o 
   4  -2  13       10.35        9.08      1.46 o 
  -1  -1  13       61.44       58.35      3.47 o 
   0  -1  13       10.38       11.35      1.21 o 
   1  -1  13       56.69       61.09      2.94 o 
   2  -1  13        0.23        0.04      0.28 o 
   3  -1  13       19.40       17.19      1.50 o 
   4  -1  13        1.47        1.40      0.71 o 
   5  -1  13       60.73       67.29      3.70 o 
  -1   0  13       14.71       16.70      2.02 o 
   0   0  13        0.76        1.15      0.60 o 
   1   0  13        0.42        1.85      0.85 o 
   2   0  13       32.31       30.73      3.41 o 
   3   0  13        0.07       -0.63      0.63 o 
   4   0  13       27.96       30.43      2.01 o 
   5   0  13       34.46       34.57      2.78 o 
  -1   1  13       82.29       96.69      3.38 o 
   0   1  13        0.44        1.44      0.69 o 
   1   1  13      109.35      132.79      5.08 o 
   2   1  13       11.45       13.58      1.64 o 
   3   1  13       54.73       53.49      4.64 o 
   4   1  13        0.41        0.41      0.50 o 
   5   1  13      128.02      132.11      6.08 o 
  -1   2  13      108.94      132.94      5.40 o 
   0   2  13        6.75        8.78      1.14 o 
   1   2  13       72.63       83.74      4.01 o 
   2   2  13       82.35       91.04      5.20 o 
   3   2  13       69.85       73.77      3.76 o 
   4   2  13       29.30       28.45      3.32 o 
   5   2  13       22.48       29.23      3.17 o 
   6   2  13       38.59       47.02      3.38 o 
   0   3  13        0.12       -0.30      0.30 o 
   1   3  13       18.16       20.45      1.85 o 
   2   3  13       43.25       45.03      2.94 o 
   3   3  13       21.71       24.44      2.18 o 
   4   3  13        0.07       -0.28      0.59 o 
   5   3  13       53.21       49.19      4.23 o 
   6   3  13        0.63       -0.22      0.51 o 
   0   4  13        6.30        6.79      1.23 o 
   1   4  13       49.45       52.56      2.60 o 
   2   4  13       18.50       17.08      1.72 o 
   3   4  13       52.45       49.74      3.00 o 
   4   4  13        0.14        0.49      0.52 o 
   5   4  13       17.93       18.64      2.54 o 
   6   4  13        6.48        7.33      1.44 o 
   1   5  13        0.44        0.67      0.40 o 
   2   5  13       67.62       78.90      4.96 o 
   3   5  13       18.00       12.56      5.61 o 
   4   5  13        1.54        0.54      1.79 o 
   5   5  13       30.65       31.02      3.42 o 
   6   5  13        0.20        0.66      0.43 o 
   2   6  13        5.90        0.87      1.13 o 
   3   6  13       99.78       98.01      5.21 o 
   4   6  13        0.10        1.17      3.85 o 
   5   6  13       33.13       35.82      2.69 o 
   1   0  14       98.07      107.44      4.72 o 
   2   0  14        0.24        0.05      0.26 o 
   3   0  14       39.13       34.19      2.59 o 
   1   1  14        0.21        0.27      0.21 o 
   2   1  14       82.68       86.03      9.87 o 
   3   1  14        1.84        3.37      0.90 o 
   4   1  14        4.40        4.17      0.94 o 
   1   2  14        0.30       -0.01      0.25 o 
   2   2  14       72.87       88.62      3.40 o 
   3   2  14        0.98        1.92      0.74 o 
   4   2  14      177.28      188.13      6.91 o 
   5   2  14        1.86        1.13      0.47 o 
   1   3  14        9.56       10.13      1.46 o 
   2   3  14       70.67       86.90      3.25 o 
   3   3  14        2.44        0.63      1.27 o 
   4   3  14        2.62        2.77      0.83 o 
   5   3  14        5.94        5.51      1.07 o 
   2   4  14       10.37       14.53      1.84 o 
   3   4  14        4.98        3.20      3.80 o 
   4   4  14       18.70       20.02      2.15 o 
   5   4  14       10.48       11.54      1.50 o 
                                                 
